# Supplementary material for: Infant circulating MicroRNAs as biomarkers of effect in fetal alcohol spectrum disorders
Source: Sci Rep. 2021 Jan 14;11:1429. doi: 10.1038/s41598-020-80734-y (PMC7809131; doi:10.1038/s41598-020-80734-y)
Supplement: Supplementary file 2 — Supplementary Information 2. [file 41598_2020_80734_MOESM2_ESM.xlsx]

## Sheet: Supplementary Table S2
Supplementary Table S2: Cohen's d and Hedges's g effect size estimates and t-test for miRNA expression using ANCOVA adjusted means
		T2wk																					T6.5mo
		All Samples							Girls							Boys							All Samples							Girls							Boys
MIMAT	miRNA	d	g	df	F	p	sig		d	g	df	F	p	sig		d	g	df	F	p	sig		d	g	df	F	p	sig		d	g	df	F	p	sig		d	g	df	F	p	sig
MIMAT0000062	hsa-let-7a-5p	0.138981	0.139017	46	0.221174	0.640418			0.270977	0.26282	25	0.460424	0.503917			-0.122439	-0.117529	19	0.0763469	0.785458			0.216492	0.216503	65	0.766372	0.384615			0.481964	0.470589	32	1.85171	0.183397			-0.157876	-0.154024	31	0.203461	0.655185
MIMAT0000063	hsa-let-7b-5p	-0.231986	-0.232045	46	0.616233	0.436564			-0.344558	-0.334187	25	0.744421	0.396788			-0.0671422	-0.0644498	19	0.0229584	0.88125			-0.107226	-0.107232	65	0.188001	0.666043			0.00526882	0.00514448	32	0.000221295	0.988226			-0.236105	-0.230344	31	0.455049	0.505113
MIMAT0000064	hsa-let-7c-5p	-0.156164	-0.156204	46	0.279245	0.599793			-0.163194	-0.158281	25	0.166994	0.686421			-0.00499182	-0.00479164	19	0.000126902	0.991136			0.107047	0.107053	65	0.187373	0.666567			0.184318	0.179968	32	0.270818	0.60648			0.0668959	0.0652636	31	0.0365297	0.849713
MIMAT0000065	hsa-let-7d-5p	0.0552247	0.0552389	46	0.0349212	0.852601			0.114979	0.111518	25	0.0828957	0.775883			0.0234027	0.0224642	19	0.00278921	0.958463			-0.0767558	-0.0767599	65	0.0963341	0.757283			-0.0205628	-0.0200775	32	0.0033706	0.954076			-0.170737	-0.166571	31	0.23796	0.62923
MIMAT0000067	hsa-let-7f-5p	-0.375387	-0.375483	46	1.61354	0.210523			0.0307336	0.0298085	25	0.00592273	0.939294			-0.652402	-0.626241	19	2.16761	0.158215			0.312814	0.31283	65	1.60003	0.210485			0.516579	0.504388	32	2.12724	0.154759			0.107094	0.104481	31	0.0936228	0.761734
MIMAT0000068	hsa-miR-15a-5p	-0.037075	-0.0370844	46	0.0157392	0.900721			-0.0441019	-0.0427745	25	0.0121958	0.912983			-0.0198909	-0.0190932	19	0.00201492	0.964691			0.161764	0.161773	65	0.427881	0.515374			0.417248	0.407401	32	1.38782	0.247739			-0.203023	-0.198069	31	0.336463	0.56621
MIMAT0000069	hsa-miR-16-5p	-0.0321996	-0.0322079	46	0.011872	0.91372			-0.419557	-0.406928	25	1.10376	0.303906			0.308528	0.296156	19	0.484776	0.49516			0.480192	0.480218	65	3.7704	0.0565716			0.839768	0.81995	32	5.62163	0.0241376	†,*		0.137219	0.133871	31	0.153702	0.697794
MIMAT0000070	hsa-miR-17-5p	-0.487325	-0.48745	46	2.71932	0.106105			-0.360303	-0.349458	25	0.81401	0.375903			-0.68478	-0.65732	19	2.3881	0.139662			0.205104	0.205115	65	0.687871	0.409972			0.307616	0.300356	32	0.754329	0.391783			0.0929279	0.0906604	31	0.070492	0.792438
MIMAT0000072	hsa-miR-18a-5p	0.143165	0.143201	46	0.23469	0.630418			0.0933405	0.0905309	25	0.0546304	0.817176			0.250054	0.240027	19	0.318432	0.579516			0.355286	0.355305	65	2.06402	0.155682			0.325801	0.318112	32	0.846152	0.364746			0.492068	0.480061	31	1.97651	0.170032
MIMAT0000073	hsa-miR-19a-3p	-0.0757324	-0.0757518	46	0.0656729	0.798912			-0.27385	-0.265607	25	0.470241	0.499448			0.324345	0.311339	19	0.535754	0.473621			-0.0577	-0.0577031	65	0.0544388	0.816257			-0.0283997	-0.0277295	32	0.0064294	0.936607			-0.177872	-0.173532	31	0.258263	0.615033
MIMAT0000074	hsa-miR-19b-3p	-0.0169117	-0.016916	46	0.00327488	0.954618			0.0533761	0.0517695	25	0.0178644	0.894788			-0.10069	-0.0966524	19	0.0516327	0.822807			0.450712	0.450736	65	3.32167	0.0730444			0.42901	0.418885	32	1.46716	0.234947			0.424257	0.413905	31	1.46928	0.234919
MIMAT0000075	hsa-miR-20a-5p	0.0359788	0.035988	46	0.0148223	0.903642			-0.119939	-0.116328	25	0.0902012	0.766508			0.240828	0.231171	19	0.29537	0.593468			0.294715	0.294731	65	1.42024	0.237764			0.508103	0.496112	32	2.05801	0.16142			0.02774	0.0270632	31	0.00628147	0.937356
MIMAT0000076	hsa-miR-21-5p	0.529703	0.529839	46	3.21283	0.0797874			0.75085	0.728249	25	3.53509	0.0722747			0.355768	0.341501	19	0.64459	0.432527			0.336549	0.336567	65	1.85205	0.178318			0.345204	0.337058	32	0.94994	0.337279			0.280082	0.273248	31	0.640352	0.429875
MIMAT0000077	hsa-miR-22-3p	0.464894	0.465013	46	2.47474	0.122694			0.541605	0.525303	25	1.83933	0.187652			0.327487	0.314354	19	0.546182	0.46941			0.0638567	0.0638601	65	0.0666762	0.797068			0.194461	0.189871	32	0.301444	0.586912			-0.0855995	-0.0835109	31	0.0598123	0.808458
MIMAT0000078	hsa-miR-23a-3p	0.236231	0.236292	46	0.638994	0.428275			-0.255519	-0.247828	25	0.409393	0.528339			0.416156	0.399468	19	0.881988	0.36009			0.431245	0.431268	65	3.04092	0.0859914			0.641484	0.626345	32	3.28031	0.0798162			0.139853	0.136441	31	0.159659	0.692302
MIMAT0000080	hsa-miR-24-3p	-0.212647	-0.212701	46	0.517774	0.475513			-0.0683545	-0.066297	25	0.0292973	0.865529			-0.34661	-0.332711	19	0.611832	0.444267			0.571835	0.571866	65	5.34686	0.0239876	†,*		0.303652	0.296485	32	0.735012	0.397843			0.740197	0.722136	31	4.47242	0.0428636	†,*
MIMAT0000081	hsa-miR-25-3p	0.257553	0.257619	46	0.759548	0.388096			-0.0217847	-0.021129	25	0.00297577	0.956948			0.514559	0.493925	19	1.34841	0.260725			0.248242	0.248255	65	1.00765	0.319248			0.639257	0.624171	32	3.25757	0.0808167			-0.138096	-0.134726	31	0.155671	0.695965
MIMAT0000082	hsa-miR-26a-5p	-0.0452296	-0.0452412	46	0.0234244	0.879043			-0.127884	-0.124035	25	0.102549	0.751564			-0.00795413	-0.00763517	19	0.000322208	0.985876			0.0571785	0.0571815	65	0.0534592	0.817887			0.293839	0.286905	32	0.688277	0.413094			-0.232498	-0.226825	31	0.441253	0.511592
MIMAT0000083	hsa-miR-26b-5p	-0.0962192	-0.0962438	46	0.10601	0.746243			0.12788	0.124031	25	0.102541	0.751572			-0.431998	-0.414675	19	0.950416	0.342534			0.228948	0.22896	65	0.8571	0.358029			-0.18176	-0.177471	32	0.263355	0.611463			0.582519	0.568305	31	2.76993	0.106463
MIMAT0000084	hsa-miR-27a-3p	0.332761	0.332846	46	1.26791	0.266129			0.133443	0.129426	25	0.111657	0.741168			0.473604	0.454612	19	1.1423	0.299291			0.356184	0.356203	65	2.07447	0.154657			0.854378	0.834215	32	5.81894	0.0219632	†,*		-0.147426	-0.143829	31	0.177418	0.676604
MIMAT0000086	hsa-miR-29a-3p	0.282246	0.282318	46	0.912172	0.344642			0.287696	0.279037	25	0.518995	0.478229			0.40199	0.385871	19	0.822966	0.376299			0.11079	0.110796	65	0.200706	0.655664			-0.292835	-0.285924	32	0.68358	0.414675			0.412424	0.402361	31	1.38847	0.247926
MIMAT0000087	hsa-miR-30a-5p	0.0184398	0.0184445	46	0.00389343	0.950523			0.0563394	0.0546436	25	0.019903	0.888986			-0.020835	-0.0199995	19	0.00221074	0.963016			0.403036	0.403057	65	2.6561	0.108066			0.789365	0.770736	32	4.96706	0.0332216	†,*		-0.134944	-0.131651	31	0.148646	0.702553
MIMAT0000090	hsa-miR-32-5p	0.325789	0.325872	46	1.21533	0.27614			0.0913551	0.0886053	25	0.0523311	0.820994			0.677308	0.650148	19	2.33627	0.143774			0.155895	0.155903	65	0.397395	0.530682			0.0863561	0.0843181	32	0.059447	0.808979			0.155143	0.151357	31	0.196477	0.66076
MIMAT0000092	hsa-miR-92a-3p	0.434873	0.434985	46	2.16545	0.148103			-0.257681	-0.249925	25	0.416352	0.524884			1.02574	0.98461	19	5.35831	0.0326346	†,*		0.548629	0.548659	65	4.9217	0.0300756	†,*		0.95943	0.936787	32	7.33787	0.0108941	†,**		0.0740421	0.0722354	31	0.0447512	0.833893
MIMAT0000093	hsa-miR-93-5p	-0.419862	-0.419969	46	2.01853	0.162282			-0.288532	-0.279848	25	0.522016	0.476965			-0.560279	-0.537812	19	1.59867	0.222219			0.265261	0.265275	65	1.15055	0.287463			0.734472	0.717138	32	4.30025	0.0465032	†,*		0.0752569	0.0734207	31	0.0462318	0.83121
MIMAT0000097	hsa-miR-99a-5p	-0.020691	-0.0206963	46	0.00490213	0.944492			-0.532508	-0.51648	25	1.77806	0.194906			0.327844	0.314698	19	0.547376	0.468932			0.0941326	0.0941376	65	0.14489	0.704728			0.536047	0.523396	32	2.2906	0.14029			-0.249557	-0.243468	31	0.50838	0.481351
MIMAT0000099	hsa-miR-101-3p	0.222738	0.222795	46	0.568084	0.454947			0.0354124	0.0343465	25	0.00786331	0.930076			0.390713	0.375046	19	0.777441	0.389548			0.443713	0.443737	65	3.21931	0.0774976			0.444281	0.433796	32	1.57347	0.21908			0.422392	0.412086	31	1.4564	0.236935
MIMAT0000101	hsa-miR-103a-3p	0.179194	0.17924	46	0.367681	0.547318			0.442678	0.429353	25	1.22877	0.278632			-0.075312	-0.072292	19	0.0288855	0.866939			0.552935	0.552964	65	4.99925	0.0288527	†,*		0.721129	0.70411	32	4.14542	0.0503688	†		0.372659	0.363566	31	1.13363	0.295498
MIMAT0000103	hsa-miR-106a-5p	0.095311	0.0953354	46	0.104018	0.748554			0.289083	0.280382	25	0.52401	0.476133			-0.153107	-0.146968	19	0.119383	0.733709			0.156338	0.156346	65	0.399654	0.52952			0.402715	0.393211	32	1.29282	0.264242			-0.0158519	-0.0154651	31	0.00205121	0.964176
MIMAT0000104	hsa-miR-107	-0.119805	-0.119835	46	0.16435	0.687104			-0.0983917	-0.0954301	25	0.0607032	0.807483			-0.112247	-0.107746	19	0.0641651	0.8029			0.135581	0.135588	65	0.300577	0.585428			0.334761	0.326861	32	0.893334	0.351885			-0.0619265	-0.0604155	31	0.0313041	0.860753
MIMAT0000222	hsa-miR-192-5p	0.136547	0.136581	46	0.213493	0.64627			0.580838	0.563355	25	2.11546	0.158773			-0.216685	-0.207995	19	0.239115	0.630751			-0.232844	-0.232857	65	0.88652	0.349963			-0.4014	-0.391927	32	1.28439	0.265773			-0.0849248	-0.0828526	31	0.0588732	0.809937
MIMAT0000227	hsa-miR-197-3p	-0.0709519	-0.0709701	46	0.0576435	0.81135			-0.589286	-0.571549	25	2.17744	0.153047			0.782801	0.75141	19	3.12071	0.094256			0.070505	0.0705087	65	0.0812825	0.776488			0.369227	0.360513	32	1.08675	0.305254			-0.250272	-0.244166	31	0.511298	0.480106
MIMAT0000232	hsa-miR-199a-3p	-0.292555	-0.29263	46	0.980028	0.327485			-0.324669	-0.314897	25	0.660963	0.424212			-0.266622	-0.25593	19	0.362028	0.554885			-0.192221	-0.192232	65	0.604173	0.439854			-0.314435	-0.307014	32	0.788143	0.381499			0.183246	0.178774	31	0.274104	0.604438
MIMAT0000243	hsa-miR-148a-3p	-0.150046	-0.150084	46	0.257793	0.61412			-0.346741	-0.336304	25	0.753885	0.393849			0.0728329	0.0699123	19	0.0270151	0.871277			0.482764	0.482789	65	3.81089	0.0552981			0.382473	0.373446	32	1.16612	0.28853			0.506485	0.494127	31	2.09402	0.158246
MIMAT0000244	hsa-miR-30c-5p	0.564075	0.564219	46	3.64331	0.0626854			0.951531	0.92289	25	5.67728	0.0254543	†,*		0.0676601	0.0649469	19	0.023314	0.880342			0.641106	0.64114	65	6.72074	0.0117948	†,*		0.883744	0.862888	32	6.22582	0.0181241	†,*		0.341191	0.332866	31	0.950263	0.337448
MIMAT0000245	hsa-miR-30d-5p	0.336742	0.336828	46	1.29842	0.260531			0.159923	0.155109	25	0.160367	0.692361			0.427501	0.410358	19	0.930731	0.347456			0.357217	0.357236	65	2.08651	0.153483			0.688594	0.672343	32	3.77981	0.060998			-0.0634304	-0.0618827	31	0.032843	0.857409
MIMAT0000250	hsa-miR-139-5p	-0.281954	-0.282027	46	0.91029	0.345135			-0.237974	-0.230811	25	0.355103	0.556817			-0.336472	-0.32298	19	0.576566	0.457491			-0.0710566	-0.0710604	65	0.0825594	0.774787			-0.0196141	-0.0191512	32	0.00306676	0.956192			-0.163545	-0.159554	31	0.218334	0.643689
MIMAT0000252	hsa-miR-7-5p	-0.339249	-0.339336	46	1.31783	0.257048			-0.00884583	-0.00857957	25	0.00049065	0.982511			-0.674888	-0.647825	19	2.3196	0.145128			0.149064	0.149072	65	0.36333	0.548793			0.0878272	0.0857545	32	0.0614896	0.805792			0.183445	0.178969	31	0.274702	0.604046
MIMAT0000254	hsa-miR-10b-5p	-0.125881	-0.125913	46	0.181444	0.672166			-0.664283	-0.644288	25	2.76694	0.109235			0.175381	0.168348	19	0.156645	0.696916			0.194764	0.194774	65	0.620261	0.433858			0.0967395	0.0944564	32	0.074602	0.786562			0.200771	0.195872	31	0.329042	0.570499
MIMAT0000256	hsa-miR-181a-5p	-0.238653	-0.238714	46	0.652163	0.423589			-0.281863	-0.273379	25	0.498164	0.487103			0.0917898	0.0881091	19	0.0429082	0.838224			0.37725	0.37727	65	2.3271	0.132066			0.0286663	0.0279897	32	0.00655067	0.936013			0.669076	0.65275	31	3.65425	0.0655203
MIMAT0000257	hsa-miR-181b-5p	-0.270016	-0.270085	46	0.834836	0.365748			-0.733182	-0.711113	25	3.37068	0.0787867			0.331925	0.318615	19	0.561087	0.4635			0.268032	0.268046	65	1.17471	0.282502			0.721882	0.704846	32	4.15409	0.0501431	†		-0.158186	-0.154327	31	0.204261	0.654554
MIMAT0000267	hsa-miR-210-3p	0.179496	0.179542	46	0.368918	0.546648			0.17236	0.167172	25	0.186281	0.669883			0.154129	0.147948	19	0.120982	0.732006			0.0668387	0.0668423	65	0.0730489	0.787818			0.1081	0.105549	32	0.0931524	0.762247			0.106082	0.103494	31	0.0918617	0.763915
MIMAT0000271	hsa-miR-214-3p	0.124008	0.12404	46	0.176085	0.676756			0.249284	0.24178	25	0.389657	0.538369			-0.00794732	-0.00762864	19	0.000321657	0.985888			-0.00774329	-0.0077437	65	0.000980411	0.975119			-0.316125	-0.308664	32	0.796638	0.378977			0.400928	0.391145	31	1.31214	0.261063
MIMAT0000272	hsa-miR-215-5p	0.0025496	0.00255025	46	7.44e-05	0.993154			0.0550355	0.0533789	25	0.0189924	0.891538			-0.0900626	-0.0864511	19	0.0413085	0.841223			-0.279082	-0.279097	65	1.27357	0.263311			-0.260528	-0.25438	32	0.54107	0.467519			-0.389896	-0.380383	31	1.24093	0.274138
MIMAT0000278	hsa-miR-221-3p	-0.194451	-0.1945	46	0.432953	0.513896			-0.0414425	-0.0401951	25	0.0107693	0.91821			-0.395658	-0.379792	19	0.797241	0.383702			0.212322	0.212334	65	0.737138	0.393784			0.715907	0.699012	32	4.08561	0.0519567			-0.164881	-0.160858	31	0.221917	0.640991
MIMAT0000279	hsa-miR-222-3p	-0.22813	-0.228188	46	0.595917	0.444176			-0.262882	-0.254969	25	0.433327	0.516626			-0.173859	-0.166887	19	0.153938	0.699407			-0.156707	-0.156716	65	0.401546	0.52855			-0.296135	-0.289146	32	0.699071	0.409495			-0.0502733	-0.0490466	31	0.0206311	0.886749
MIMAT0000280	hsa-miR-223-3p	0.215001	0.215056	46	0.529301	0.470669			0.800723	0.776621	25	4.02031	0.0563596			-0.290546	-0.278895	19	0.429914	0.520325			0.429315	0.429338	65	3.01376	0.0873726			0.382187	0.373167	32	1.16438	0.288884			0.535165	0.522107	31	2.33789	0.136738
MIMAT0000414	hsa-let-7g-5p	-0.26229	-0.262358	46	0.787747	0.379502			-0.303407	-0.294274	25	0.577225	0.454801			-0.0697403	-0.0669437	19	0.0247696	0.876695			0.311413	0.311429	65	1.58573	0.21251			0.220082	0.214888	32	0.386113	0.538893			0.320678	0.312854	31	0.839436	0.366865
MIMAT0000415	hsa-let-7i-5p	-0.276243	-0.276313	46	0.873783	0.354899			-0.0529549	-0.051361	25	0.0175836	0.895613			-0.510287	-0.489824	19	1.32611	0.264565			0.237561	0.237573	65	0.922797	0.340357			0.68959	0.673316	32	3.79075	0.0606456			-0.164104	-0.1601	31	0.21983	0.642559
MIMAT0000417	hsa-miR-15b-5p	-0.211705	-0.211759	46	0.513196	0.47746			-0.207794	-0.201539	25	0.270744	0.6076			-0.270727	-0.25987	19	0.373261	0.54887			0.142441	0.142448	65	0.33176	0.566644			0.0223471	0.0218197	32	0.00398094	0.950096			0.141957	0.138493	31	0.164497	0.687927
MIMAT0000418	hsa-miR-23b-3p	-0.232785	-0.232844	46	0.620484	0.434997			-0.437389	-0.424223	25	1.19958	0.284275			-0.00543903	-0.00522092	19	0.000150658	0.990342			0.5123	0.512327	65	4.29147	0.0423399	†,*		0.570692	0.557224	32	2.59625	0.117253			0.386398	0.37697	31	1.21876	0.278381
MIMAT0000419	hsa-miR-27b-3p	-0.168193	-0.168236	46	0.323918	0.572092			-0.189564	-0.183858	25	0.225323	0.639305			0.0137692	0.0132171	19	0.000965536	0.975553			0.440504	0.440528	65	3.17291	0.0796139			0.91062	0.889129	32	6.61024	0.0151609	†,*		0.194918	0.190162	31	0.310134	0.581729
MIMAT0000420	hsa-miR-30b-5p	0.0791171	0.0791373	46	0.0716741	0.790138			-0.163537	-0.158614	25	0.167697	0.685798			0.503172	0.482994	19	1.28939	0.271055			0.484707	0.484733	65	3.84163	0.0543519			0.93871	0.916556	32	7.02435	0.0125471	†,*		0.204462	0.199473	31	0.341251	0.563476
MIMAT0000421	hsa-miR-122-5p	-0.285118	-0.285191	46	0.930832	0.339803			-0.140806	-0.136568	25	0.124319	0.727475			-0.388521	-0.372942	19	0.768742	0.392158			-0.210958	-0.210969	65	0.727694	0.396813			-0.30591	-0.298691	32	0.745988	0.394383			-0.00524517	-0.00511719	31	0.000224578	0.988143
MIMAT0000423	hsa-miR-125b-5p	-0.365817	-0.36591	46	1.53232	0.222185			-0.868696	-0.842548	25	4.73184	0.0396879	†,*		0.49016	0.470505	19	1.22356	0.283228			0.411025	0.411047	65	2.76244	0.101392			0.574679	0.561116	32	2.63265	0.114814			0.557914	0.544301	31	2.54088	0.121416
MIMAT0000424	hsa-miR-128-3p	0.280224	0.280296	46	0.89915	0.348074			0.0883305	0.0856717	25	0.0489233	0.826819			0.467863	0.449102	19	1.11478	0.305012			0.257719	0.257733	65	1.08605	0.301268			0.654696	0.639245	32	3.41682	0.0740941			-0.140834	-0.137398	31	0.161906	0.69026
MIMAT0000425	hsa-miR-130a-3p	-0.328836	-0.32892	46	1.23817	0.271733			-0.367891	-0.356817	25	0.848656	0.366101			-0.252118	-0.242008	19	0.323712	0.576417			0.244224	0.244237	65	0.97529	0.327083			0.626409	0.611626	32	3.12795	0.0868008			0.00667275	0.00650994	31	0.000363461	0.984916
MIMAT0000426	hsa-miR-132-3p	-0.156184	-0.156224	46	0.279316	0.599747			-0.415656	-0.403144	25	1.08333	0.308326			0.123872	0.118905	19	0.0781442	0.783015			0.194277	0.194287	65	0.61716	0.435003			-0.292804	-0.285894	32	0.683435	0.414724			0.587128	0.572802	31	2.81393	0.10384
MIMAT0000431	hsa-miR-140-5p	-0.000295417	-0.000295493	46	9.99e-07	0.999207			-0.27695	-0.268614	25	0.480948	0.494651			0.222852	0.213916	19	0.252921	0.621124			0.524906	0.524934	65	4.50527	0.0376651	†,*		0.355004	0.346626	32	1.00464	0.323951			0.668549	0.652237	31	3.6485	0.065721
MIMAT0000433	hsa-miR-142-5p	0.109101	0.109129	46	0.136295	0.713724			0.394371	0.382501	25	0.975226	0.333232			-0.23852	-0.228956	19	0.289735	0.596984			0.192474	0.192484	65	0.605758	0.439257			0.277181	0.27064	32	0.61245	0.439805			0.0804782	0.0785145	31	0.0528694	0.819704
MIMAT0000434	hsa-miR-142-3p	-0.324417	-0.3245	46	1.20512	0.278141			-0.103659	-0.100539	25	0.0673761	0.79741			-0.51166	-0.491142	19	1.33326	0.263326			-0.0124574	-0.0124581	65	0.00253755	0.959981			0.305684	0.29847	32	0.744883	0.39473			-0.225884	-0.220373	31	0.416505	0.523592
MIMAT0000435	hsa-miR-143-3p	0.479851	0.479974	46	2.63655	0.111416			0.383019	0.37149	25	0.919887	0.347068			0.626244	0.601132	19	1.99728	0.174642			0.534737	0.534766	65	4.67561	0.034338	†,*		0.697883	0.681413	32	3.88248	0.0577802			0.378888	0.369643	31	1.17184	0.287647
MIMAT0000437	hsa-miR-145-5p	-0.339288	-0.339374	46	1.31813	0.256995			-0.496291	-0.481352	25	1.54442	0.225966			-0.117252	-0.11255	19	0.0700153	0.794321			0.29869	0.298706	65	1.45881	0.231564			0.341079	0.33303	32	0.927371	0.342999			0.241475	0.235583	31	0.475986	0.495549
MIMAT0000438	hsa-miR-152-3p	-0.0684943	-0.0685118	46	0.0537193	0.817764			0.208738	0.202455	25	0.27321	0.605979			-0.349033	-0.335037	19	0.620418	0.441142			0.0644865	0.0644899	65	0.0679978	0.795112			0.156019	0.152337	32	0.194042	0.66263			-0.0236802	-0.0231024	31	0.00457741	0.946508
MIMAT0000440	hsa-miR-191-5p	0.130269	0.130302	46	0.194314	0.661461			0.31451	0.305043	25	0.620246	0.438665			-0.146583	-0.140705	19	0.109426	0.744619			0.0858176	0.0858222	65	0.120423	0.729715			0.396641	0.38728	32	1.25412	0.271369			-0.160202	-0.156293	31	0.209499	0.650458
MIMAT0000443	hsa-miR-125a-5p	-0.545437	-0.545577	46	3.40652	0.0715244			-0.235031	-0.227956	25	0.346372	0.561673			-1.00235	-0.96216	19	5.11674	0.036307	†,*		0.504685	0.504712	65	4.16483	0.0454007	†,*		0.153638	0.150012	32	0.188166	0.667451			0.9147	0.892382	31	6.82976	0.0138801	†,*
MIMAT0000444	hsa-miR-126-5p	-0.276868	-0.276939	46	0.877742	0.353822			-0.455738	-0.442021	25	1.30234	0.265045			-0.149916	-0.143904	19	0.114458	0.739039			0.23608	0.236093	65	0.911333	0.343353			0.56158	0.548326	32	2.514	0.122988			0.0421233	0.0410955	31	0.0144841	0.905008
MIMAT0000445	hsa-miR-126-3p	0.132551	0.132585	46	0.201182	0.655921			-0.479115	-0.464693	25	1.43937	0.241951			0.478629	0.459436	19	1.16667	0.294347			0.879325	0.879372	65	12.6432	0.000715198	†,***		0.916076	0.894457	32	6.6897	0.0146168	†,*		0.766969	0.748255	31	4.8018	0.0363319	†,*
MIMAT0000447	hsa-miR-134-5p	-0.120598	-0.120629	46	0.166533	0.685146			0.314005	0.304553	25	0.618254	0.439392			-0.662876	-0.636294	19	2.23777	0.152003			0.392426	0.392447	65	2.5181	0.117475			0.832315	0.812672	32	5.52228	0.0253207	†,*		0.00932552	0.00909798	31	0.000709895	0.97892
MIMAT0000449	hsa-miR-146a-5p	0.0776028	0.0776227	46	0.0689567	0.79406			0.30052	0.291474	25	0.566291	0.459054			-0.217886	-0.209149	19	0.241775	0.62887			0.560403	0.560433	65	5.13521	0.0268349	†,*		0.847712	0.827706	32	5.72849	0.0229321	†,*		0.22343	0.217978	31	0.407503	0.528083
MIMAT0000451	hsa-miR-150-5p	0.226925	0.226983	46	0.589638	0.44657			0.267811	0.25975	25	0.44973	0.508866			0.27068	0.259826	19	0.373134	0.548937			0.185926	0.185936	65	0.565244	0.454911			-0.0327998	-0.0320257	32	0.00857602	0.926812			0.278143	0.271356	31	0.631516	0.433042
MIMAT0000452	hsa-miR-154-5p	-0.258888	-0.258954	46	0.767444	0.385662			-0.234138	-0.22709	25	0.343746	0.563149			-0.394202	-0.378395	19	0.791388	0.385416			0.222012	0.222024	65	0.805953	0.372685			0.636497	0.621475	32	3.2295	0.082072			-0.09088	-0.0886626	31	0.0674194	0.796905
MIMAT0000455	hsa-miR-185-5p	0.178589	0.178635	46	0.3652	0.548667			-0.158884	-0.154102	25	0.158291	0.694252			0.321615	0.308718	19	0.526773	0.477298			0.124223	0.12423	65	0.252326	0.617166			0.351557	0.34326	32	0.985222	0.328598			-0.124913	-0.121865	31	0.127369	0.723674
MIMAT0000460	hsa-miR-194-5p	0.0544859	0.0544998	46	0.033993	0.85455			0.0362689	0.0351772	25	0.00824828	0.928389			0.190667	0.183021	19	0.185141	0.6721			0.496869	0.496895	65	4.03683	0.0487388	†,*		0.089389	0.0872794	32	0.0636959	0.802413			0.726746	0.709014	31	4.31135	0.0465233	†,*
MIMAT0000461	hsa-miR-195-5p	-0.0340027	-0.0340114	46	0.0132388	0.90891			-0.131076	-0.12713	25	0.10773	0.745589			-0.0456499	-0.0438194	19	0.0106128	0.919087			0.246967	0.24698	65	0.997324	0.32172			0.256242	0.250195	32	0.523413	0.474813			0.202173	0.19724	31	0.333653	0.567826
MIMAT0000462	hsa-miR-206	0.285456	0.285529	46	0.933043	0.339236			0.319067	0.309464	25	0.638351	0.432145			0.179054	0.171874	19	0.163274	0.69092			0.0693331	0.0693368	65	0.0786029	0.780104			0.683244	0.66712	32	3.72131	0.0629209			-0.358222	-0.349481	31	1.04749	0.314267
MIMAT0000510	hsa-miR-320a-3p	0.274857	0.274927	46	0.865038	0.357295			0.332176	0.322177	25	0.691879	0.413726			0.530786	0.509502	19	1.4348	0.246519			-0.122253	-0.12226	65	0.244386	0.622748			-0.117181	-0.114415	32	0.10946	0.742986			-0.216551	-0.211267	31	0.382798	0.540779
MIMAT0000680	hsa-miR-106b-5p	0.124872	0.124904	46	0.178547	0.674637			-0.331557	-0.321577	25	0.689303	0.414584			0.489068	0.469456	19	1.21812	0.284267			0.18714	0.18715	65	0.57265	0.451985			0.0800801	0.0781902	32	0.0511202	0.82261			0.40501	0.395127	31	1.33899	0.256342
MIMAT0000681	hsa-miR-29c-3p	-0.179549	-0.179595	46	0.369139	0.546528			-0.276741	-0.268411	25	0.48022	0.494975			0.0448441	0.0430458	19	0.0102414	0.92051			0.192091	0.192101	65	0.603351	0.440164			0.247553	0.241711	32	0.488517	0.489801			0.0928258	0.0905609	31	0.0703373	0.79266
MIMAT0000692	hsa-miR-30e-5p	0.397076	0.397177	46	1.80538	0.1858			0.123974	0.120242	25	0.0963724	0.758907			0.656431	0.630108	19	2.19447	0.155801			0.326855	0.326872	65	1.7469	0.190973			0.320781	0.313211	32	0.820279	0.372084			0.315254	0.307562	31	0.811276	0.374917
MIMAT0000703	hsa-miR-361-5p	-0.0997034	-0.0997289	46	0.113826	0.737398			-0.00894077	-0.00867165	25	0.000501238	0.982323			-0.225703	-0.216652	19	0.259433	0.616697			0.22189	0.221902	65	0.805071	0.372944			0.741867	0.724359	32	4.38728	0.0444757	†,*		-0.307494	-0.299991	31	0.771829	0.386634
MIMAT0000705	hsa-miR-362-5p	0.146689	0.146727	46	0.246388	0.622046			0.3165	0.306973	25	0.628119	0.435811			-0.101782	-0.0977004	19	0.0527584	0.820921			0.230247	0.230259	65	0.866852	0.355327			0.685099	0.66893	32	3.74153	0.0622484			-0.117552	-0.114684	31	0.112799	0.739317
MIMAT0000707	hsa-miR-363-3p	-0.459295	-0.459413	46	2.41549	0.127146			-0.323016	-0.313293	25	0.654248	0.426544			-0.676908	-0.649764	19	2.33351	0.143998			0.281404	0.281419	65	1.29485	0.259398			0.358958	0.350486	32	1.02714	0.318676			0.164196	0.16019	31	0.220077	0.642373
MIMAT0000720	hsa-miR-376c-3p	-0.15312	-0.153159	46	0.268463	0.606903			-0.216593	-0.210074	25	0.29416	0.592568			0.0669338	0.0642498	19	0.0228161	0.881616			0.0462018	0.0462042	65	0.0349039	0.852388			0.283096	0.276415	32	0.638866	0.430204			-0.158292	-0.15443	31	0.204535	0.654338
MIMAT0000728	hsa-miR-375-3p	-0.399425	-0.399527	46	1.8268	0.183261			-0.301181	-0.292116	25	0.568787	0.458078			-0.527297	-0.506152	19	1.41599	0.249523			-0.157562	-0.15757	65	0.405937	0.526312			-0.0354991	-0.0346613	32	0.0100456	0.920809			-0.31075	-0.303167	31	0.78826	0.38169
MIMAT0000732	hsa-miR-378a-3p	-0.0896883	-0.0897112	46	0.0921071	0.762914			-0.0349482	-0.0338963	25	0.00765851	0.93099			-0.13327	-0.127926	19	0.0904518	0.76705			0.182515	0.182525	65	0.544695	0.463191			0.272707	0.266271	32	0.592838	0.447152			0.0841798	0.0821258	31	0.0578448	0.811571
MIMAT0000737	hsa-miR-382-5p	-0.275511	-0.275582	46	0.869162	0.356163			-0.448218	-0.434727	25	1.25972	0.272808			0.00632156	0.00606806	19	0.000203516	0.988775			0.016076	0.0160768	65	0.00422582	0.948372			0.399564	0.390134	32	1.27267	0.267922			-0.387536	-0.37808	31	1.22595	0.276995
MIMAT0000752	hsa-miR-328-3p	-0.27816	-0.278232	46	0.885957	0.351601			-0.326744	-0.316909	25	0.669436	0.421298			-0.179088	-0.171907	19	0.163337	0.690864			0.711053	0.711091	65	8.26725	0.00547535	†,**		1.18003	1.15218	32	11.1001	0.00224197	†,**		0.348761	0.340251	31	0.992894	0.327006
MIMAT0000753	hsa-miR-342-3p	-0.0530337	-0.0530473	46	0.0322052	0.858384			0.146988	0.142564	25	0.135475	0.716048			-0.324085	-0.311089	19	0.534895	0.473971			0.174224	0.174233	65	0.496331	0.483673			0.133331	0.130184	32	0.141712	0.709149			0.240898	0.23502	31	0.473712	0.496572
MIMAT0000757	hsa-miR-151a-3p	-0.284846	-0.284919	46	0.929057	0.34026			-0.34402	-0.333665	25	0.742098	0.397515			-0.216426	-0.207748	19	0.238546	0.631155			-0.0567653	-0.0567683	65	0.0526894	0.81918			0.165072	0.161176	32	0.217215	0.644429			-0.337549	-0.329312	31	0.930081	0.342552
MIMAT0000759	hsa-miR-148b-3p	-0.236625	-0.236685	46	0.641125	0.427511			-0.174951	-0.169685	25	0.191922	0.665239			-0.330758	-0.317494	19	0.557148	0.46505			0.0602365	0.0602397	65	0.0593303	0.808337			0.671509	0.655662	32	3.59457	0.0673237			-0.443739	-0.432911	31	1.60732	0.214621
MIMAT0000761	hsa-miR-324-5p	-0.382214	-0.382312	46	1.67277	0.202489			-0.160374	-0.155547	25	0.161274	0.69154			-0.617689	-0.59292	19	1.94308	0.180306			0.149382	0.14939	65	0.364883	0.547942			0.35308	0.344747	32	0.993776	0.326539			-0.0590113	-0.0575714	31	0.0284262	0.867242
MIMAT0000762	hsa-miR-324-3p	0.0214825	0.021488	46	0.00528434	0.942372			0.108543	0.105276	25	0.0738748	0.788101			-0.164585	-0.157985	19	0.137952	0.714661			0.0817955	0.0817999	65	0.1094	0.741909			0.310858	0.303522	32	0.770312	0.386872			-0.132172	-0.128947	31	0.142602	0.708366
MIMAT0000765	hsa-miR-335-5p	-0.184822	-0.184869	46	0.391138	0.534861			-0.593537	-0.575672	25	2.20897	0.150229			0.456834	0.438515	19	1.06284	0.316223			-0.0370592	-0.0370611	65	0.0224568	0.881349			-0.0352648	-0.0344325	32	0.00991348	0.92133			-0.109912	-0.10723	31	0.0986139	0.755673
MIMAT0000772	hsa-miR-345-5p	0.296193	0.296269	46	1.00455	0.321572			0.332744	0.322728	25	0.694247	0.412939			0.233477	0.224114	19	0.277612	0.604704			-0.261553	-0.261567	65	1.11861	0.294194			-0.585065	-0.571258	32	2.72868	0.108656			0.44103	0.430269	31	1.58776	0.217361
MIMAT0001341	hsa-miR-424-5p	-0.240533	-0.240595	46	0.662478	0.419973			-0.216964	-0.210433	25	0.295167	0.591939			-0.288072	-0.27652	19	0.422622	0.523843			0.337653	0.337671	65	1.86422	0.176918			0.980944	0.957794	32	7.67065	0.00939424	†,**		-0.0417367	-0.0407183	31	0.0142195	0.905876
MIMAT0001343	hsa-miR-425-3p	-0.262947	-0.263014	46	0.791694	0.378321			-0.483784	-0.469223	25	1.46757	0.237523			0.032349	0.0310518	19	0.00532934	0.942609			0.24185	0.241862	65	0.956418	0.331773			0.661345	0.645738	32	3.48658	0.0713496			-0.213757	-0.208542	31	0.372984	0.545982
MIMAT0001412	hsa-miR-18b-5p	0.180844	0.180891	46	0.374483	0.54365			0.189435	0.183733	25	0.225016	0.639532			0.190641	0.182996	19	0.185089	0.672142			0.132833	0.13284	65	0.288517	0.593035			0.402039	0.392551	32	1.28848	0.265028			-0.108974	-0.106315	31	0.0969384	0.757688
MIMAT0001629	hsa-miR-329-3p	0.0889253	0.0889481	46	0.0905468	0.764869			-0.192793	-0.18699	25	0.233066	0.633634			0.390755	0.375085	19	0.777605	0.389499			0.0545878	0.0545907	65	0.0487246	0.826			0.332033	0.324197	32	0.878831	0.355769			-0.197699	-0.192875	31	0.319049	0.57638
MIMAT0001631	hsa-miR-451a	-0.0290266	-0.029034	46	0.00964746	0.922193			-0.213704	-0.207272	25	0.286366	0.597483			0.298669	0.286693	19	0.454289	0.508869			0.352882	0.352901	65	2.03618	0.158455			0.61299	0.598523	32	2.99537	0.0934473			0.0318722	0.0310945	31	0.00829226	0.928049
MIMAT0001639	hsa-miR-409-3p	-0.164773	-0.164816	46	0.310883	0.579902			-0.283073	-0.274552	25	0.502448	0.485256			-0.0082878	-0.00795546	19	0.000349807	0.985284			0.21243	0.212441	65	0.737883	0.393546			0.439887	0.429505	32	1.5425	0.223561			-0.0265126	-0.0258657	31	0.0057379	0.940122
MIMAT0002173	hsa-miR-483-3p	-0.0685958	-0.0686133	46	0.0538787	0.817499			-0.0287847	-0.0279183	25	0.00519538	0.943136			-0.0625476	-0.0600395	19	0.0199238	0.889318			-0.0580793	-0.0580824	65	0.055157	0.815071			0.0766695	0.0748601	32	0.0468586	0.830041			-0.0834893	-0.0814522	31	0.0568997	0.813087
MIMAT0002174	hsa-miR-484	-0.199801	-0.199852	46	0.457106	0.50244			-0.469439	-0.455309	25	1.38183	0.251321			0.0619163	0.0594334	19	0.0195236	0.890427			0.0553881	0.0553911	65	0.0501638	0.823492			-0.24175	-0.236045	32	0.465882	0.499957			0.316368	0.308649	31	0.817021	0.373254
MIMAT0002177	hsa-miR-486-5p	0.0097234	0.00972589	46	0.00108258	0.973898			-0.00567315	-0.00550238	25	0.00020181	0.988783			0.157967	0.151633	19	0.127082	0.725621			0.352591	0.35261	65	2.03282	0.158794			0.679643	0.663603	32	3.68218	0.0642448			-0.0293074	-0.0285923	31	0.00701137	0.933824
MIMAT0002809	hsa-miR-146b-5p	0.041135	0.0411455	46	0.0193751	0.889917			0.0284788	0.0276216	25	0.00508555	0.94374			0.0252454	0.024233	19	0.00324574	0.955196			0.378697	0.378717	65	2.34499	0.130615			0.559824	0.546613	32	2.49831	0.124119			0.254245	0.248042	31	0.527659	0.473223
MIMAT0002876	hsa-miR-505-3p	-0.021391	-0.0213965	46	0.00523942	0.942617			0.418583	0.405983	25	1.09864	0.305005			-0.557523	-0.535166	19	1.58298	0.224408			0.0910865	0.0910914	65	0.135664	0.713845			0.336565	0.328622	32	0.902987	0.349332			-0.141747	-0.138288	31	0.164011	0.688364
MIMAT0002888	hsa-miR-532-5p	-0.0297966	-0.0298042	46	0.0101661	0.920136			-0.473864	-0.459601	25	1.408	0.247003			0.69055	0.662859	19	2.42852	0.136554			0.434417	0.43444	65	3.08583	0.0837604			0.231062	0.225609	32	0.425597	0.518966			0.564302	0.550533	31	2.59939	0.117377
MIMAT0002891	hsa-miR-18a-3p	0.439344	0.439456	46	2.2102	0.144075			0.563954	0.546979	25	1.99426	0.170732			0.269761	0.258944	19	0.370604	0.550281			0.254744	0.254758	65	1.06112	0.306837			0.356729	0.34831	32	1.01442	0.321643			0.0795221	0.0775818	31	0.0516207	0.821808
MIMAT0003249	hsa-miR-584-5p	0.256249	0.256314	46	0.751874	0.390484			0.179325	0.173927	25	0.20164	0.657429			0.289175	0.277579	19	0.425864	0.522273			0.191473	0.191483	65	0.599478	0.441628			0.457506	0.446709	32	1.66854	0.206002			-0.0521817	-0.0509085	31	0.0222272	0.882482
MIMAT0003258	hsa-miR-590-5p	0.1801	0.180146	46	0.371406	0.545304			0.281757	0.273276	25	0.497786	0.487267			0.0840466	0.0806763	19	0.0359742	0.851691			-0.0704734	-0.0704772	65	0.0812098	0.776585			0.124797	0.121852	32	0.124151	0.72696			-0.335077	-0.326901	31	0.916512	0.346045
MIMAT0003266	hsa-miR-598-3p	0.427327	0.427437	46	2.09095	0.155103			0.415002	0.402511	25	1.07993	0.30907			0.347018	0.333103	19	0.613276	0.443739			-0.167901	-0.16791	65	0.46096	0.499624			0.14681	0.143345	32	0.171813	0.68136			-0.494132	-0.482076	31	1.99313	0.168303
MIMAT0003293	hsa-miR-624-5p	0.441209	0.441349	54	2.59103	0.113411			0.6324	0.61463	27	2.74971	0.10929			0.190369	0.184639	25	0.231918	0.634467			0.220138	0.22015	65	0.792406	0.376708			0.468166	0.457117	32	1.7472	0.195901			-0.00263335	-0.0025691	31	5.66e-05	0.994047
MIMAT0003322	hsa-miR-652-3p	-0.108692	-0.10872	46	0.135275	0.714749			0.161095	0.156246	25	0.162726	0.69023			-0.575328	-0.552257	19	1.68571	0.210557			0.101745	0.10175	65	0.169271	0.682135			0.254885	0.24887	32	0.517883	0.477137			-0.0912217	-0.0889959	31	0.0679273	0.79616
MIMAT0003326	hsa-miR-663a	0.308673	0.308752	46	1.09098	0.301832			0.157131	0.152402	25	0.154818	0.697447			0.436081	0.418594	19	0.968466	0.338107			-0.0214888	-0.0214899	65	0.00755057	0.931027			0.445551	0.435036	32	1.58248	0.217797			-0.571998	-0.558042	31	2.67078	0.112658
MIMAT0003338	hsa-miR-660-5p	0.140021	0.140057	46	0.224495	0.637927			-0.0504957	-0.0489758	25	0.0159883	0.900433			0.4272	0.410069	19	0.929422	0.347787			-0.170918	-0.170927	65	0.477676	0.491976			-0.108242	-0.105688	32	0.0933976	0.761944			-0.198879	-0.194027	31	0.32287	0.574117
MIMAT0003393	hsa-miR-425-5p	0.0654896	0.0655064	46	0.0491097	0.825622			0.0840841	0.0815531	25	0.0443325	0.835014			0.110264	0.105842	19	0.0619182	0.806306			-0.0131892	-0.0131899	65	0.00284444	0.957632			0.0410421	0.0400735	32	0.0134277	0.908497			-0.0349352	-0.0340827	31	0.00996262	0.921157
MIMAT0004482	hsa-let-7b-3p	0.0732228	0.0732461	54	0.0713637	0.790398			0.325667	0.316516	27	0.729207	0.40094			-0.212124	-0.205739	25	0.287951	0.596476			0.157514	0.157523	65	0.405693	0.526436			0.385975	0.376866	32	1.18758	0.284218			-0.0325243	-0.0317307	31	0.00863503	0.926581
MIMAT0004484	hsa-let-7d-3p	-0.288208	-0.288281	46	0.951114	0.33465			-0.488906	-0.47419	25	1.49881	0.232737			0.12687	0.121783	19	0.0819731	0.77791			0.0562364	0.0562394	65	0.0517122	0.820835			0.567255	0.553868	32	2.56508	0.11939			-0.438588	-0.427887	31	1.57022	0.219853
MIMAT0004496	hsa-miR-23a-5p	0.409175	0.409305	54	2.22845	0.141419			0.330517	0.321229	27	0.751085	0.394061			0.460073	0.446224	25	1.35455	0.255925			-0.064012	-0.0640154	65	0.0670009	0.796585			0.178073	0.173871	32	0.252779	0.618678			-0.250762	-0.244643	31	0.513299	0.479255
MIMAT0004501	hsa-miR-27a-5p	0.118631	0.118669	54	0.187319	0.666914			0.105843	0.102869	27	0.077024	0.783567			0.131222	0.127272	25	0.110193	0.742806			0.158002	0.158011	65	0.408211	0.525159			0.296794	0.28979	32	0.702188	0.408464			0.0727465	0.0709714	31	0.0431988	0.836756
MIMAT0004502	hsa-miR-28-3p	-0.330455	-0.330561	54	1.45348	0.233325			-0.265173	-0.257722	27	0.483461	0.493027			-0.399545	-0.387518	25	1.02158	0.322227			-0.271511	-0.271525	65	1.2054	0.276359			-0.0814875	-0.0795644	32	0.0529328	0.819548			-0.470924	-0.459434	31	1.8103	0.188555
MIMAT0004509	hsa-miR-93-3p	-0.187956	-0.188016	54	0.470215	0.495877			-0.0173888	-0.0169001	27	0.00207893	0.963981			-0.412109	-0.399705	25	1.08684	0.307561			-0.0585504	-0.0585535	65	0.0560554	0.813599			0.00616397	0.0060185	32	0.000302876	0.986226			-0.0574461	-0.0560444	31	0.0269382	0.870731
MIMAT0004518	hsa-miR-16-2-3p	0.00966718	0.00967027	54	0.0012439	0.971998			-0.0541914	-0.0526686	27	0.0201913	0.8881			0.0838615	0.0813373	25	0.0450056	0.833785			0.335172	0.33519	65	1.83693	0.180075			0.40009	0.390648	32	1.27602	0.267305			0.30629	0.298817	31	0.765797	0.388473
MIMAT0004552	hsa-miR-139-3p	0.323719	0.323822	54	1.39483	0.242865			0.480544	0.46704	27	1.5877	0.218848			0.164946	0.159981	25	0.17411	0.680194			0.165225	0.165233	65	0.446382	0.506461			0.264422	0.258182	32	0.557364	0.460949			0.0667309	0.0651026	31	0.0363498	0.850079
MIMAT0004557	hsa-miR-34a-3p	0.182777	0.182836	54	0.444661	0.507774			0.178283	0.173273	27	0.218536	0.644052			0.243249	0.235927	25	0.378654	0.544116			-0.103237	-0.103243	65	0.174272	0.67774			-0.20198	-0.197213	32	0.325207	0.572605			-0.118731	-0.115834	31	0.115074	0.736803
MIMAT0004586	hsa-miR-15b-3p	0.0912403	0.0912694	54	0.110805	0.740543			0.0448205	0.0435611	27	0.013812	0.907348			0.139011	0.134827	25	0.123663	0.728164			0.0873997	0.0874044	65	0.124904	0.724937			0.441577	0.431156	32	1.55438	0.221829			-0.170811	-0.166643	31	0.238167	0.629081
MIMAT0004597	hsa-miR-140-3p	0.154764	0.154804	46	0.27426	0.603058			-0.211849	-0.205473	25	0.281415	0.60065			0.675494	0.648407	19	2.32377	0.144788			0.305707	0.305723	65	1.52815	0.220907			0.823955	0.80451	32	5.41191	0.0267101	†,*		-0.0718582	-0.0701048	31	0.0421503	0.83872
MIMAT0004614	hsa-miR-193a-5p	0.283627	0.2837	46	0.921121	0.342309			0.26487	0.256897	25	0.439906	0.513488			0.363589	0.349009	19	0.673245	0.422656			0.554977	0.555007	65	5.03625	0.028288	†,*		0.638002	0.622946	32	3.2448	0.0813851			0.464396	0.453064	31	1.76045	0.194579
MIMAT0004683	hsa-miR-362-3p	0.217056	0.217125	54	0.627088	0.431955			0.577709	0.561475	27	2.29467	0.141882			-0.198759	-0.192776	25	0.252809	0.619687			-0.0872861	-0.0872908	65	0.12458	0.725279			-0.491859	-0.480251	32	1.92852	0.174818			0.203738	0.198767	31	0.338838	0.56485
MIMAT0004697	hsa-miR-151a-5p	0.119292	0.119323	46	0.162947	0.68837			-0.371882	-0.360688	25	0.86717	0.361013			0.581439	0.558123	19	1.72171	0.205961			0.0332577	0.0332595	65	0.018086	0.893442			0.720478	0.703475	32	4.13795	0.0505643	†		-0.291198	-0.284093	31	0.692191	0.411994
MIMAT0004702	hsa-miR-339-3p	-0.127108	-0.127149	54	0.215046	0.64474			-0.0503717	-0.0489563	27	0.0174452	0.895938			-0.164578	-0.159625	25	0.173335	0.680864			-0.191497	-0.191508	65	0.59963	0.441571			-1.10235	-1.07633	32	9.68677	0.00396971	†,**		0.625305	0.610048	31	3.19177	0.0841202
MIMAT0004748	hsa-miR-423-5p	0.0563434	0.0563578	46	0.0363503	0.849651			0.107133	0.103909	25	0.0719686	0.790784			-0.0307539	-0.0295207	19	0.00481673	0.945434			0.445972	0.445996	65	3.25216	0.0760366			1.19347	1.1653	32	11.3544	0.0020281	†,**		-0.11137	-0.108653	31	0.101248	0.752541
MIMAT0004761	hsa-miR-483-5p	0.075162	0.075186	54	0.0751937	0.784986			0.214819	0.208782	27	0.317283	0.578071			-0.119962	-0.116351	25	0.0920929	0.764148			0.0802788	0.0802831	65	0.10538	0.746525			0.62184	0.607164	32	3.08248	0.0890178			-0.459046	-0.447845	31	1.72012	0.199626
MIMAT0004762	hsa-miR-486-3p	0.244158	0.244236	54	0.793462	0.377081			0.338013	0.328515	27	0.785542	0.383576			0.130818	0.126881	25	0.109516	0.743568			0.0361281	0.0361301	65	0.0213427	0.884308			0.167894	0.163932	32	0.224706	0.638799			-0.0941548	-0.0918574	31	0.0723658	0.789764
MIMAT0004780	hsa-miR-532-3p	0.00511084	0.00511247	54	0.000347672	0.985194			-0.0465841	-0.0452751	27	0.0149203	0.90372			0.0273056	0.0264837	25	0.00477139	0.945502			0.0511011	0.0511038	65	0.042699	0.836949			0.0238647	0.0233015	32	0.00453998	0.946712			0.0481544	0.0469794	31	0.0189287	0.89149
MIMAT0004911	hsa-miR-874-3p	-0.369656	-0.369751	46	1.56466	0.21745			-0.654744	-0.635036	25	2.68805	0.114147			0.0475253	0.0456196	19	0.0115027	0.915776			-0.439129	-0.439152	65	3.15313	0.0805356			-0.578681	-0.565024	32	2.66945	0.112408			-0.373234	-0.364127	31	1.13713	0.294766
MIMAT0004947	hsa-miR-885-5p	0.0614363	0.061452	46	0.0432187	0.836252			0.190495	0.184761	25	0.227543	0.637667			-0.0314804	-0.0302181	19	0.00504699	0.944148			-0.0848139	-0.0848185	65	0.117623	0.732751			0.0833118	0.0813456	32	0.0553295	0.815583			-0.315411	-0.307714	31	0.812083	0.374683
MIMAT0004950	hsa-miR-877-3p	0.1947	0.194762	54	0.504562	0.480617			0.607545	0.590473	27	2.53781	0.123235			-0.139743	-0.135537	25	0.124969	0.726793			-0.15658	-0.156588	65	0.400894	0.528884			-0.208531	-0.20361	32	0.346645	0.560285			-0.127402	-0.124293	31	0.132495	0.718412
MIMAT0004954	hsa-miR-543	0.0919422	0.0919715	54	0.112516	0.738622			0.229843	0.223384	27	0.363215	0.551947			-0.0957242	-0.0928429	25	0.0586387	0.810718			0.175298	0.175307	65	0.50247	0.480991			0.322786	0.315169	32	0.830565	0.369142			0.0628204	0.0612876	31	0.0322144	0.858765
MIMAT0005792	hsa-miR-320b	0.0982338	0.0982652	54	0.128442	0.721477			0.434813	0.422595	27	1.29989	0.264627			-0.174555	-0.169301	25	0.194987	0.662751			-0.321219	-0.321237	65	1.68718	0.198634			0.173559	0.169463	32	0.240125	0.627566			-0.709044	-0.691744	31	4.10388	0.0517592
MIMAT0005793	hsa-miR-320c	0.261023	0.261106	54	0.906861	0.345272			0.433713	0.421526	27	1.29333	0.265808			0.069154	0.0670724	25	0.0306038	0.862595			-0.0682427	-0.0682464	65	0.07615	0.783473			0.304363	0.29718	32	0.738462	0.396751			-0.564577	-0.550802	31	2.60193	0.117205
MIMAT0005867	hsa-miR-663b	0.6847	0.684919	54	6.24002	0.0156275	†,*		0.974872	0.947478	27	6.53429	0.0167705	†,*		0.29802	0.289049	25	0.56837	0.458241			0.176848	0.176858	65	0.511398	0.477135			0.0700112	0.068359	32	0.0390732	0.844594			0.325899	0.317947	31	0.866991	0.359223
MIMAT0005911	hsa-miR-1260a	0.136233	0.136276	54	0.247029	0.621231			0.293582	0.285332	27	0.5926	0.448354			-0.04877	-0.047302	25	0.0152211	0.902838			0.00561968	0.00561998	65	0.000516393	0.981941			0.403988	0.394454	32	1.30101	0.262765			-0.443032	-0.432222	31	1.6022	0.215333
MIMAT0006764	hsa-miR-320d	0.574873	0.575056	54	4.39874	0.0407519	†,*		0.933982	0.907737	27	5.99763	0.0213779	†,*		0.0659257	0.0639413	25	0.0278132	0.868946			-0.0508023	-0.050805	65	0.0422011	0.837889			0.148336	0.144835	32	0.175402	0.678243			-0.281546	-0.274676	31	0.647061	0.427494
MIMAT0007888	hsa-miR-1913	0.14412	0.144166	54	0.276461	0.601224			0.226383	0.220021	27	0.352362	0.557909			0.104475	0.10133	25	0.0698497	0.793812			0.0959045	0.0959096	65	0.150396	0.699444			-0.140945	-0.137619	32	0.158359	0.693399			0.251975	0.245827	31	0.518279	0.477149
MIMAT0009447	hsa-miR-1972	0.450829	0.450972	54	2.70525	0.105938			0.251124	0.244067	27	0.433589	0.516022			0.779272	0.755816	25	3.88615	0.0603213			-0.202078	-0.202089	65	0.667721	0.416879			-0.508099	-0.496108	32	2.05797	0.161423			0.188859	0.184251	31	0.291154	0.593465
MIMAT0010133	hsa-miR-2110	0.165575	0.165627	54	0.364898	0.548375			0.140698	0.136744	27	0.136107	0.71517			0.198498	0.192523	25	0.252146	0.620144			0.00468742	0.00468767	65	0.000359273	0.984936			0.153611	0.149986	32	0.1881	0.667506			-0.105614	-0.103037	31	0.0910531	0.764925
MIMAT0022740	hsa-miR-548am-5p	0.134853	0.134896	54	0.242052	0.62476			0.0496426	0.0482477	27	0.0169439	0.897435			0.243934	0.236592	25	0.38079	0.542991			0.185672	0.185682	65	0.563701	0.455525			0.0026925	0.00262896	32	5.78e-05	0.993983			0.388281	0.378807	31	1.23066	0.276092
d, Cohen's d; g, Hedges's g; df, degrees of freedom; t, Student's t-test t statistic; p, Student's t-test p-value; sig, symbols indicating signficance
†Hedges's g for sex-segregated and Cohen's d for full sample, 95% confidence interval is non-zero spanning; * p < 0.05, ** p < 0.01, ***p < 0.001
