# Supplementary material for: Infant circulating MicroRNAs as biomarkers of effect in fetal alcohol spectrum disorders
Source: Sci Rep. 2021 Jan 14;11:1429. doi: 10.1038/s41598-020-80734-y (PMC7809131; doi:10.1038/s41598-020-80734-y)
Supplement: Supplementary file 4 — Supplementary Information 4. [file 41598_2020_80734_MOESM4_ESM.xlsx]

## Sheet: Supplementary Table S4
Supplementary Table S4: miRNA cluster membership of variant miRNAs
						Genomic miRNA cluster1
	MIMAT #	miRNA	d	Chromosome	Cluster	Start	End	Strand	No. pri-miRNA
	2 wk
	MIMAT0000692	hsa-miR-30e-5p	0.40	chr1	Y	40754355	40757372	-	2
	MIMAT0000244	hsa-miR-30c-5p	0.56	chr1	N
	MIMAT0005867	hsa-miR-663b	0.68	chr2	N
	MIMAT0000728	hsa-miR-375-3p	-0.40	chr2	N
	MIMAT0000435	hsa-miR-143-3p	0.48	chr5	Y	149428918	149430733	+	2
	MIMAT0000244_1	hsa-miR-30c-5p	0.56	chr6	N
	MIMAT0000093	hsa-miR-93-5p	-0.42	chr7	Y	100093560	100094074	-	3
	MIMAT0003266	hsa-miR-598-3p	0.43	chr8	N
	MIMAT0006764	hsa-miR-320d	0.57	chr13	N
	MIMAT0000070	hsa-miR-17-5p	-0.49	chr13	Y	91350605	91351391	+	6
	MIMAT0002891	hsa-miR-18a-3p	0.44	chr13	Y	91350605	91351391	+	6
	MIMAT0000092	hsa-miR-92a-3p	0.43	chr13	Y	91350605	91351391	+	6
	MIMAT0003293	hsa-miR-624-5p	0.44	chr14	N
	MIMAT0009447	hsa-miR-1972	0.45	chr16	N
	MIMAT0009447_1	hsa-miR-1972	0.45	chr16	N
	MIMAT0000077	hsa-miR-22-3p	0.46	chr17	N
	MIMAT0000076	hsa-miR-21-5p	0.53	chr17	N
	MIMAT0004496	hsa-miR-23a-5p	0.41	chr19	Y	13836287	13836659	-	3
	MIMAT0000443	hsa-miR-125a-5p	-0.55	chr19	Y	51692612	51693339	+	3
	MIMAT0000707	hsa-miR-363-3p	-0.46	chrX	Y	134169378	134170278	-	6
	MIMAT0000092_1	hsa-miR-92a-3p	0.43	chrX	Y	133303408	133304308	-	6
	MIMAT0006764_1	hsa-miR-320d	0.57	chrX	N
	6.5 mo
	MIMAT0000244	hsa-miR-30c-5p	0.64	chr1	N
	MIMAT0000099	hsa-miR-101-3p	0.44	chr1	Y	65057755	65058508	-	2
	MIMAT0000460	hsa-miR-194-5p	0.50	chr1	Y	220117853	220118241	-	2
	MIMAT0000069_1	hsa-miR-16-5p	0.48	chr3	Y	160122376	160122613	+	2
	MIMAT0004911	hsa-miR-874-3p	-0.44	chr5	N
	MIMAT0000435	hsa-miR-143-3p	0.53	chr5	Y	149428918	149430733	+	2
	MIMAT0000449	hsa-miR-146a-5p	0.56	chr5	N
	MIMAT0000101_1	hsa-miR-103a-3p	0.55	chr5	Y	167987901	167987978	+/-	2
	MIMAT0000244_1	hsa-miR-30c-5p	0.64	chr6	N
	MIMAT0000087	hsa-miR-30a-5p	0.40	chr6	N
	MIMAT0000243	hsa-miR-148a-3p	0.48	chr7	N
	MIMAT0000420	hsa-miR-30b-5p	0.48	chr8	Y	134800520	134804945	-	2
	MIMAT0000099_1	hsa-miR-101-3p	0.44	chr9	N
	MIMAT0000418	hsa-miR-23b-3p	0.51	chr9	Y	95085208	95086088	+/-	4
	MIMAT0000419	hsa-miR-27b-3p	0.44	chr9	Y	95085208	95086094	+/-	4
	MIMAT0000080_1	hsa-miR-24-3p	0.57	chr9	Y	97847490	97848370	+/-	4
	MIMAT0000445	hsa-miR-126-3p	0.88	chr9	N
	MIMAT0000460_1	hsa-miR-194-5p	0.50	chr11	Y	64658609	64665909	-	3
	MIMAT0000423	hsa-miR-125b-5p	0.41	chr11	N
	MIMAT0000069	hsa-miR-16-5p	0.48	chr13	Y	50048973	50049201	-	2
	MIMAT0000074	hsa-miR-19b-3p	0.45	chr13	Y	91350605	91351391	+	6
	MIMAT0000092	hsa-miR-92a-3p	0.55	chr13	Y	91350605	91351391	+	6
	MIMAT0000752	hsa-miR-328-3p	0.71	chr16	N
	MIMAT0000431	hsa-miR-140-5p	0.52	chr16	N
	MIMAT0004748	hsa-miR-423-5p	0.45	chr17	Y	30117079	30117160	+/-	2
	MIMAT0004614	hsa-miR-193a-5p	0.55	chr17	N
	MIMAT0000080	hsa-miR-24-3p	0.57	chr19	Y	95085208	95086094	+/-	4
	MIMAT0000078	hsa-miR-23a-3p	0.43	chr19	Y	13836287	13836659	-	3
	MIMAT0000443	hsa-miR-125a-5p	0.50	chr19	Y	51692612	51693339	+	3
	MIMAT0000101	hsa-miR-103a-3p	0.55	chr20	Y	3917494	3917571	+/-	2
	MIMAT0000423_1	hsa-miR-125b-5p	0.41	chr21	N
	MIMAT0002888	hsa-miR-532-5p	0.43	chrX	N
	MIMAT0000280	hsa-miR-223-3p	0.43	chrX	N
	MIMAT0000092_1	hsa-miR-92a-3p	0.55	chrX	Y	133303408	133304308	-	6
	MIMAT0000074_1	hsa-miR-19b-3p	0.45	chrX	Y	133303408	133304308	-	6
	1Genomic clusters are defined as when any additional primary miRNA transcripts are located <10 kb from miRNA
	Bold indicates miRNAs with non-zero containing 95% confidence interval
	"_1" indicates duplicate chromosomal locations for miRNAs
