# Supplementary material for: Infant circulating MicroRNAs as biomarkers of effect in fetal alcohol spectrum disorders
Source: Sci Rep. 2021 Jan 14;11:1429. doi: 10.1038/s41598-020-80734-y (PMC7809131; doi:10.1038/s41598-020-80734-y)
Supplement: Supplementary file 8 — Supplementary Information 8. [file 41598_2020_80734_MOESM8_ESM.xlsx]

## Sheet: Supplemental Table S8
Supplemental Table S8: Conserved PAE-altered exmiRNAs across studies
					Balaraman et al., 20161			Balaraman et al., 20142
		MIMAT #	miRNA	6.5 mo	Maternal ANOVA	Maternal RFA		Lamb Neonate	Pregnant Ewe
		2 wk
		MIMAT0005867	hsa-miR-663b
		MIMAT0006764	hsa-miR-320d			XXX
		MIMAT0000244	hsa-miR-30c-5p	XXX		XXX
		MIMAT0000443	hsa-miR-125a-5p	XXX
		MIMAT0000076	hsa-miR-21-5p					XXX
		MIMAT0000070	hsa-miR-17-5p			XXX
		MIMAT0000435	hsa-miR-143-3p	XXX
		MIMAT0000077	hsa-miR-22-3p
		MIMAT0000707	hsa-miR-363-3p		XXX
		MIMAT0009447	hsa-miR-1972
		MIMAT0003293	hsa-miR-624-5p
		MIMAT0002891	hsa-miR-18a-3p
		MIMAT0000092	hsa-miR-92a-3p	XXX
		MIMAT0003266	hsa-miR-598-3p
		MIMAT0000093	hsa-miR-93-5p
		MIMAT0004496	hsa-miR-23a-5p
		MIMAT0000728	hsa-miR-375-3p
		MIMAT0000692	hsa-miR-30e-5p
		6.5 mo		2 wk	Maternal ANOVA	Maternal RFA		Lamb Neonate	Pregnant Ewe
		MIMAT0000445	hsa-miR-126-3p
		MIMAT0000752	hsa-miR-328-3p
		MIMAT0000244	hsa-miR-30c-5p	XXX		XXX
		MIMAT0000080	hsa-miR-24-3p
		MIMAT0000449	hsa-miR-146a-5p
		MIMAT0004614	hsa-miR-193a-5p
		MIMAT0000101	hsa-miR-103a-3p					XXX
		MIMAT0000092	hsa-miR-92a-3p	XXX
		MIMAT0000435	hsa-miR-143-3p	XXX
		MIMAT0000431	hsa-miR-140-5p
		MIMAT0000418	hsa-miR-23b-3p
		MIMAT0000443	hsa-miR-125a-5p	XXX
		MIMAT0000460	hsa-miR-194-5p					XXX
		MIMAT0000420	hsa-miR-30b-5p
		MIMAT0000243	hsa-miR-148a-3p					XXX
		MIMAT0000069	hsa-miR-16-5p
		MIMAT0000074	hsa-miR-19b-3p					XXX	XXX
		MIMAT0004748	hsa-miR-423-5p
		MIMAT0000099	hsa-miR-101-3p			XXX
		MIMAT0000419	hsa-miR-27b-3p
		MIMAT0004911	hsa-miR-874-3p
		MIMAT0002888	hsa-miR-532-5p
		MIMAT0000078	hsa-miR-23a-3p
		MIMAT0000280	hsa-miR-223-3p
		MIMAT0000423	hsa-miR-125b-5p					XXX
		MIMAT0000087	hsa-miR-30a-5p
		1ref. 28
		2ref. 27
