# Supplementary material for: Infant circulating MicroRNAs as biomarkers of effect in fetal alcohol spectrum disorders
Source: Sci Rep. 2021 Jan 14;11:1429. doi: 10.1038/s41598-020-80734-y (PMC7809131; doi:10.1038/s41598-020-80734-y)
Supplement: Supplementary file 9 — Supplementary Information 9. [file 41598_2020_80734_MOESM9_ESM.xlsx]

## Sheet: Supplementary Table S9
Supplemental Table S9: Potential sex-specific exmiRNAs by factor
	Factor (%)1	MIMAT #	miRNA	Chromosome	Female2	Male3
	T2wk Factor 1 (0)
		MIMAT0000752	hsa-miR-328-3p	chr16
		MIMAT0000759	hsa-miR-148b-3p	chr12
		MIMAT0000279	hsa-miR-222-3p	chrX
		MIMAT0000232	hsa-miR-199a-3p	chr1
		MIMAT0000232_1		chr19
		MIMAT0001341	hsa-miR-424-5p	chrX
		MIMAT0000437	hsa-miR-145-5p	chr5
		MIMAT0000434	hsa-miR-142-3p	chr17
		MIMAT0003293	hsa-miR-624-5p	chr14
		MIMAT0000077	hsa-miR-22-3p	chr17
	T2wk Factor 2 (50)
		MIMAT0006764	hsa-miR-320d	chr13	XXX
		MIMAT0006764_1		chrX
		MIMAT0000076	hsa-miR-21-5p	chr17
		MIMAT0000435	hsa-miR-143-3p	chr5
		MIMAT0000423	hsa-miR-125b-5p	chr11	XXX
		MIMAT0000423_1		chr21
	T2wk Factor 3 (0)
		MIMAT0004911	hsa-miR-874-3p	chr5
		MIMAT0000093	hsa-miR-93-5p	chr7
		MIMAT0000425	hsa-miR-130a-3p	chr11
		MIMAT0005867	hsa-miR-663b	chr2
	T6.5mo Factor 1 (50)
		MIMAT0002177	hsa-miR-486-5p	chr8	XXX
		MIMAT0002177_1		chr8
		MIMAT0000092	hsa-miR-92a-3p	chr13	XXX
		MIMAT0000092_1		chrX
		MIMAT0000069	hsa-miR-16-5p	chr13	XXX
		MIMAT0000069_1		chr3
		MIMAT0004748	hsa-miR-423-5p	chr17	XXX
		MIMAT0000072	hsa-miR-18a-5p	chr13
		MIMAT0002888	hsa-miR-532-5p	chrX
		MIMAT0000707	hsa-miR-363-3p	chrX
		MIMAT0004614	hsa-miR-193a-5p	chr17
		MIMAT0000752	hsa-miR-328-3p	chr16	XXX
		MIMAT0000074	hsa-miR-19b-3p	chr13
		MIMAT0000074_1		chrX
	T6.5mo Factor 2 (38)
		MIMAT0000460	hsa-miR-194-5p	chr1		XXX
		MIMAT0000460_1		chr11
		MIMAT0000414	hsa-let-7g-5p	chr3
		MIMAT0000420	hsa-miR-30b-5p	chr8	XXX
		MIMAT0000101	hsa-miR-103a-3p	chr20
		MIMAT0000101_1		chr5
		MIMAT0000244	hsa-miR-30c-5p	chr1
		MIMAT0000244_1		chr6
		MIMAT0000418	hsa-miR-23b-3p	chr9
		MIMAT0000245	hsa-miR-30d-5p	chr8
		MIMAT0000449	hsa-miR-146a-5p	chr5	XXX
	T6.5mo Factor 3 (25)
		MIMAT0000431	hsa-miR-140-5p	chr16
		MIMAT0000419	hsa-miR-27b-3p	chr9	XXX
		MIMAT0001631	hsa-miR-451a	chr17
		MIMAT0000435	hsa-miR-143-3p	chr5
	1Factors as shown in Figure 6, percentage is the number of miRNAs implicated as likely sex-specific in bootstrap analysis (Figure 3) compared to the number of miRNAs within the factor
	2miRNAs are likely female-specific if they were more likely than the whole sample to be significantly altered by bootstrap analysis and were significant in in >50% of interations (see Figure 3)
	3miRNAs are likely male-specific if they were more likely than the whole sample to be significantly altered by bootstrap analysis and were significant in in >50% of interations (see Figure 3)
	Italics denote miRNAs on the X-chromosome which may be differentially dosed in females compared to males do to incomplete X chromosome inactivation.
	_1 denotes a repeated genomic region encoding the identified mature miRNA
