# Supplementary material for: Infant circulating MicroRNAs as biomarkers of effect in fetal alcohol spectrum disorders
Source: Sci Rep. 2021 Jan 14;11:1429. doi: 10.1038/s41598-020-80734-y (PMC7809131; doi:10.1038/s41598-020-80734-y)
Supplement: Supplementary file 11 — Supplementary Information 11. [file 41598_2020_80734_MOESM11_ESM.csv]

		1	Sample names which only differ by age, e.g. PAE 2wk Male 1 and PAE 6.5mo Male 1, were collected from the same infant
		2	Three samples (Excluded Hemolysis) were excluded from the analysis due to possible hemolysis (414nm absorbance > 0.3, dCTmiR23a-miR451a > 7) as described in the supporting information and SFig. 1
		3	Eight samples (Excluded Panel 1) did not meet amplification criteria for panel 1 and were not included in the analysis of miRNAs contained in plane 1 but were included for miRNAs from panel 2, reflected in the differing "n"s for 2 wk miRNAs in Table 2
		4	"Undetermined" indicates that target miRNA did not amplify in the sample and therefore is either below the detectable limit or unexpressed
		5	A MIMAT number of "#N/A" indicates a plate loading control well
		Sample Name1	PAE 2wk Male 1	PAE 2wk Female 2	Cont 2wk Female 4	PAE 6.5mo Female 2	PAE 6.5mo Male 1	Cont 6.5mo Female 4	PAE 2wk Male 5	Cont 2wk Male 6	PAE 2wk Male 3	Cont 2wk Female 9	PAE 6.5mo Male 5	Cont 2wk Female 10	PAE 6.5mo Male 3	Cont 6.5mo Male 6	Cont 6.5mo Female 10	Cont 6.5mo Female 9	PAE 2wk Female 36	PAE 6.5mo Female 36	PAE 6.5mo Female 7	PAE 2wk Female 8	Cont 2wk Male 11	PAE 2wk Female 7	Cont 2wk Male 12	PAE 6.5mo Female 8	Cont 6.5mo Male 11	Cont 6.5mo Male 12	Cont 2wk Female 39	PAE 2wk Male 35	Cont 6.5mo Female 39	PAE 6.5mo Male 35	Cont 2wk Female 13	Cont 2wk Male 15	PAE 2wk Female 29	Cont 2wk Male 14	Cont 6.5mo Male 15	Cont 6.5mo Male 14	PAE 2wk Female 37	Cont 6.5mo Female 13	PAE 6.5mo Female 29	PAE 2wk Male 31	PAE 6.5mo Female 37	PAE 6.5mo Male 31	Cont 6.5mo Male 17	PAE 2wk Female 23	PAE 2wk Male 21	Cont 6.5mo Female 18	Cont 2wk Male 38
RNA/Sample Parameters
		414nm Plasma Absorbance	0.328	0.321	0.147	0.007	0.008	0.048	0.012	0.098	0.258	0.302	0.073	0.034	0.402	0.009	0.035	0	0.694	0	0	0.206	0.036	0	0.03	0.245	0.001	0	0	0.348	0.001	0.004	0.31	0	0	0	0.179	0	1.372	0	0	0	0	0.139	0.018	0.133	0	0.229	0.593
		miR-23a - miR-451a	2.816713185	4.157478	3.437451	4.226346	4.736394229	3.96291	4.218397	4.100500952	5.35824	5.057532	5.013571	3.628118	7.056424	4.079234	1.671066	4.291428	7.903588	5.935101	4.615351	3.796461	2.088972	3.35954	4.632159	6.271227	3.869721	4.329474	5.223805	6.959	6.771156	4.11817	5.186694	5.072521	5.210788	3.940599	6.866356	5.980917	4.696552	4.563643964	6.514862	5.83186	5.584482	7.135473	-2.745971	-0.830435	0.766955	7.389322	5.493558
		Total RNA Concentration (ng/uL)	2.1	1.95	2.1	2.475	2.7	1.275	2.55	2.55	2.25	2.625	2.325	3.15	3.075	2.175	2.7	2.175	2.325	3.075	2.325	1.95	2.55	1.875	2.55	2.025	2.475	2.1	2.1	3.45	2.175	1.725	4.05	1.425	1.875	1.425	2.775	1.275	2.55	3.6	2.775	1.65	1.275	1.95	2.1	1.575	1.35	2.4	3.15
		Cig/day	15	0	10.333333	0	15	10.333333	0	0	3.333333	0	0	5.5	3.333333	0	5.5	0	6.5	6.5	0	11.666667	0	0	9	11.666667	0	9	4.5	6.67	4.5	6.67	0	4.333333	0	0	4.333333	0	0	0	0	3	0	3	0	8	8	6.5	0
		Inclusion/Exclusion2,3	Included	Included	Included	Included	Included	Included	Included	Included	Included	Included	Included	Included	Excluded Hemolysis	Included	Included	Included	Excluded Hemolysis	Included	Included	Included	Included	Included	Included	Included	Included	Included	Included	Included	Included	Included	Included	Included	Included	Included	Included	Included	Included	Included	Included	Included	Included	Included	Included	Included	Included	Included	Included
miRNA expression4
Panel	MIMAT5	miRname (human)
PI	MIMAT0000252	hsa-miR-7-5p	38.957428	37.387135	36.392773	Undetermined	34.8014	36.499016	Undetermined	33.95317	33.193428	34.170155	35.732956	37.549873	31.498688	38.35615	39.36973	36.50725	30.391857	33.66586	36.84685	36.810318	33.921677	37.04315	33.74581	34.201294	36.418903	36.376694	32.296356	33.712833	33.67466	35.87563	32.505516	34.45229	37.349125	33.742138	32.25902	37.546944	30.623129	33.807632	35.890804	33.360558	36.770916	32.250843	Undetermined	Undetermined	Undetermined	35.954475	37.424084
PI	MIMAT0000274	hsa-miR-217	Undetermined	Undetermined	Undetermined	Undetermined	Undetermined	Undetermined	Undetermined	Undetermined	Undetermined	Undetermined	Undetermined	Undetermined	Undetermined	Undetermined	Undetermined	Undetermined	Undetermined	Undetermined	Undetermined	Undetermined	Undetermined	Undetermined	35.11259	Undetermined	Undetermined	Undetermined	Undetermined	Undetermined	Undetermined	Undetermined	34.743187	Undetermined	Undetermined	Undetermined	34.92902	Undetermined	Undetermined	39.003574	Undetermined	Undetermined	Undetermined	Undetermined	Undetermined	Undetermined	Undetermined	Undetermined	Undetermined
PI	MIMAT0004695	hsa-miR-337-5p	36.704155	Undetermined	Undetermined	Undetermined	Undetermined	37.320873	36.772392	35.250202	35.202873	38.306274	36.625977	34.881855	35.442787	Undetermined	36.837627	35.196938	34.532368	33.880157	Undetermined	36.51702	33.847916	35.38864	35.554802	37.39875	35.13191	36.9484	33.61682	36.259724	Undetermined	Undetermined	34.59461	Undetermined	34.284515	33.868313	Undetermined	Undetermined	33.91007	36.660397	35.301514	33.64362	Undetermined	Undetermined	Undetermined	Undetermined	Undetermined	Undetermined	Undetermined
PI	MIMAT0000752	hsa-miR-328-3p	Undetermined	35.036438	Undetermined	32.616547	36.468903	Undetermined	32.581142	32.59171	31.87487	31.908047	32.447266	33.80025	30.380304	33.710674	34.868347	32.41115	31.00098	30.775637	32.77726	31.889687	32.6098	33.826912	33.379787	31.872183	32.23868	33.489613	31.751308	32.702	31.933851	Undetermined	30.90563	31.629948	Undetermined	31.543604	31.837637	33.09879	29.488985	31.64856	31.960873	32.825912	34.278313	33.4516	Undetermined	Undetermined	Undetermined	Undetermined	33.651974
PI	MIMAT0004956	hsa-miR-374b-3p	Undetermined	Undetermined	Undetermined	Undetermined	Undetermined	Undetermined	Undetermined	38.118504	Undetermined	Undetermined	Undetermined	Undetermined	Undetermined	Undetermined	Undetermined	Undetermined	36.147945	Undetermined	Undetermined	Undetermined	Undetermined	Undetermined	Undetermined	Undetermined	Undetermined	Undetermined	Undetermined	Undetermined	Undetermined	Undetermined	39.078724	Undetermined	Undetermined	Undetermined	Undetermined	Undetermined	Undetermined	Undetermined	Undetermined	36.52922	39.858448	Undetermined	Undetermined	Undetermined	36.66886	Undetermined	37.148693
PI	MIMAT0000435	hsa-miR-143-3p	33.859882	33.937775	33.850506	32.69137	36.533047	35.75752	29.957071	31.361006	32.516815	31.89162	32.777523	32.018738	30.414858	32.788345	32.70531	30.704979	29.51178	28.98297	32.914146	33.34757	32.360207	31.55304	34.732845	32.263794	32.51617	31.793388	29.435898	30.346308	31.672775	32.31901	Undetermined	34.548454	30.749763	29.800396	31.652939	30.36655	28.522184	31.720264	29.587494	29.956902	32.47439	30.227882	Undetermined	Undetermined	Undetermined	Undetermined	35.750206
PI	MIMAT0003292	hsa-miR-623	Undetermined	Undetermined	Undetermined	Undetermined	Undetermined	Undetermined	Undetermined	Undetermined	Undetermined	Undetermined	Undetermined	Undetermined	Undetermined	Undetermined	Undetermined	Undetermined	Undetermined	Undetermined	Undetermined	Undetermined	Undetermined	Undetermined	Undetermined	Undetermined	Undetermined	Undetermined	Undetermined	Undetermined	Undetermined	Undetermined	Undetermined	Undetermined	Undetermined	Undetermined	Undetermined	Undetermined	Undetermined	Undetermined	Undetermined	Undetermined	Undetermined	Undetermined	Undetermined	Undetermined	Undetermined	Undetermined	Undetermined
PI	MIMAT0002846	hsa-miR-520c-3p	Undetermined	Undetermined	Undetermined	Undetermined	Undetermined	Undetermined	34.985504	Undetermined	Undetermined	Undetermined	Undetermined	Undetermined	Undetermined	39.835114	Undetermined	Undetermined	Undetermined	40.831104	Undetermined	Undetermined	Undetermined	Undetermined	Undetermined	Undetermined	Undetermined	Undetermined	Undetermined	Undetermined	Undetermined	Undetermined	Undetermined	Undetermined	Undetermined	Undetermined	Undetermined	Undetermined	Undetermined	Undetermined	Undetermined	Undetermined	Undetermined	Undetermined	Undetermined	Undetermined	Undetermined	Undetermined	24.123224
PI	MIMAT0003221	hsa-miR-557	Undetermined	Undetermined	Undetermined	Undetermined	Undetermined	Undetermined	Undetermined	Undetermined	Undetermined	Undetermined	Undetermined	Undetermined	Undetermined	Undetermined	Undetermined	Undetermined	Undetermined	Undetermined	Undetermined	Undetermined	Undetermined	Undetermined	Undetermined	Undetermined	Undetermined	Undetermined	Undetermined	Undetermined	Undetermined	Undetermined	Undetermined	Undetermined	Undetermined	Undetermined	Undetermined	Undetermined	Undetermined	Undetermined	Undetermined	Undetermined	Undetermined	Undetermined	Undetermined	Undetermined	Undetermined	Undetermined	Undetermined
PI	MIMAT0000275	hsa-miR-218-5p	Undetermined	Undetermined	44.63271	Undetermined	Undetermined	Undetermined	Undetermined	Undetermined	33.805626	Undetermined	35.678585	Undetermined	Undetermined	Undetermined	Undetermined	34.329586	32.858303	33.266285	Undetermined	Undetermined	Undetermined	Undetermined	35.26929	Undetermined	Undetermined	Undetermined	32.470497	Undetermined	Undetermined	Undetermined	Undetermined	Undetermined	Undetermined	Undetermined	35.02964	35.297554	35.60429	38.72253	37.356636	34.909702	Undetermined	Undetermined	Undetermined	Undetermined	Undetermined	Undetermined	Undetermined
PI	MIMAT0000448	hsa-miR-136-5p	Undetermined	34.800133	35.707157	37.795494	37.480022	36.86229	33.731316	33.402576	34.625603	35.41252	38.60945	34.502827	32.80023	35.423992	Undetermined	32.97812	32.854225	Undetermined	Undetermined	Undetermined	34.62751	Undetermined	Undetermined	Undetermined	36.481464	Undetermined	33.500015	34.448956	Undetermined	34.661	34.5247	34.748257	32.67118	33.350185	Undetermined	35.001728	33.65338	38.57633	Undetermined	32.689327	Undetermined	34.577446	Undetermined	Undetermined	Undetermined	Undetermined	Undetermined
PI	MIMAT0004604	hsa-miR-127-5p	Undetermined	Undetermined	Undetermined	Undetermined	Undetermined	Undetermined	Undetermined	Undetermined	Undetermined	37.6727	Undetermined	36.588043	Undetermined	Undetermined	Undetermined	Undetermined	Undetermined	Undetermined	Undetermined	Undetermined	Undetermined	Undetermined	Undetermined	Undetermined	Undetermined	Undetermined	39.953537	Undetermined	Undetermined	Undetermined	Undetermined	Undetermined	Undetermined	39.271595	Undetermined	Undetermined	35.589306	Undetermined	Undetermined	39.687325	Undetermined	Undetermined	Undetermined	Undetermined	Undetermined	Undetermined	Undetermined
PI	MIMAT0000431	hsa-miR-140-5p	33.263306	33.55408	31.980265	32.622173	32.65929	Undetermined	31.532053	Undetermined	30.861357	31.971838	32.088078	32.565018	29.45749	32.611984	31.980785	31.130997	27.933754	29.660292	31.915693	32.833813	32.56874	34.853058	33.877274	33.628487	31.42601	Undetermined	30.354273	30.688402	31.47982	30.490896	31.398928	32.428513	31.890545	32.937496	29.831402	30.660793	28.985176	30.41424	30.786125	29.996405	31.660038	30.049603	Undetermined	Undetermined	Undetermined	32.747707	32.569454
PI	MIMAT0004504	hsa-miR-31-3p	Undetermined	Undetermined	Undetermined	Undetermined	Undetermined	Undetermined	Undetermined	Undetermined	Undetermined	Undetermined	Undetermined	Undetermined	Undetermined	Undetermined	Undetermined	Undetermined	Undetermined	Undetermined	Undetermined	Undetermined	Undetermined	Undetermined	Undetermined	Undetermined	Undetermined	Undetermined	39.239952	Undetermined	Undetermined	Undetermined	Undetermined	Undetermined	Undetermined	Undetermined	Undetermined	Undetermined	Undetermined	Undetermined	35.33064	Undetermined	Undetermined	Undetermined	Undetermined	Undetermined	Undetermined	Undetermined	Undetermined
PI	MIMAT0004752	hsa-miR-20b-3p	Undetermined	Undetermined	Undetermined	Undetermined	Undetermined	Undetermined	34.85987	Undetermined	Undetermined	Undetermined	Undetermined	Undetermined	34.51563	Undetermined	Undetermined	Undetermined	Undetermined	Undetermined	Undetermined	Undetermined	Undetermined	Undetermined	Undetermined	Undetermined	Undetermined	Undetermined	Undetermined	Undetermined	Undetermined	Undetermined	Undetermined	Undetermined	Undetermined	Undetermined	Undetermined	Undetermined	35.192886	Undetermined	Undetermined	Undetermined	Undetermined	Undetermined	Undetermined	Undetermined	Undetermined	Undetermined	Undetermined
PI	MIMAT0000771	hsa-miR-325	Undetermined	Undetermined	Undetermined	Undetermined	Undetermined	Undetermined	Undetermined	Undetermined	Undetermined	Undetermined	Undetermined	Undetermined	Undetermined	Undetermined	Undetermined	Undetermined	Undetermined	Undetermined	Undetermined	Undetermined	Undetermined	Undetermined	Undetermined	Undetermined	Undetermined	Undetermined	Undetermined	Undetermined	Undetermined	Undetermined	Undetermined	Undetermined	Undetermined	Undetermined	Undetermined	Undetermined	Undetermined	Undetermined	Undetermined	Undetermined	Undetermined	Undetermined	Undetermined	Undetermined	Undetermined	Undetermined	Undetermined
PI	MIMAT0004975	hsa-miR-509-3-5p	Undetermined	Undetermined	38.506283	Undetermined	Undetermined	Undetermined	Undetermined	Undetermined	Undetermined	Undetermined	Undetermined	Undetermined	Undetermined	Undetermined	Undetermined	Undetermined	Undetermined	Undetermined	Undetermined	Undetermined	Undetermined	Undetermined	Undetermined	Undetermined	Undetermined	Undetermined	Undetermined	Undetermined	Undetermined	Undetermined	Undetermined	Undetermined	Undetermined	Undetermined	Undetermined	Undetermined	Undetermined	Undetermined	Undetermined	Undetermined	Undetermined	Undetermined	Undetermined	Undetermined	Undetermined	Undetermined	Undetermined
PI	MIMAT0000267	hsa-miR-210-3p	Undetermined	Undetermined	Undetermined	Undetermined	32.92133	33.381424	Undetermined	Undetermined	Undetermined	Undetermined	32.711365	Undetermined	Undetermined	33.445473	Undetermined	32.329662	Undetermined	30.51735	32.005386	32.14312	30.818829	32.917107	Undetermined	Undetermined	31.452812	32.92687	30.372002	30.413816	31.946148	33.536194	31.425722	Undetermined	31.399931	32.64116	31.368795	31.767607	Undetermined	Undetermined	Undetermined	30.88933	33.35153	31.672047	Undetermined	Undetermined	Undetermined	32.012947	30.946644
PI	MIMAT0000263	hsa-miR-199b-5p	Undetermined	Undetermined	Undetermined	Undetermined	Undetermined	Undetermined	39.98759	34.37627	37.227608	36.424114	Undetermined	Undetermined	Undetermined	Undetermined	Undetermined	34.579987	32.514954	37.03081	Undetermined	34.573368	Undetermined	Undetermined	Undetermined	Undetermined	Undetermined	Undetermined	Undetermined	Undetermined	Undetermined	Undetermined	Undetermined	Undetermined	Undetermined	Undetermined	36.247017	38.50981	34.153378	Undetermined	34.59582	Undetermined	38.422844	34.609894	Undetermined	Undetermined	Undetermined	37.765663	Undetermined
PI	MIMAT0000460	hsa-miR-194-5p	31.852013	32.35047	32.660282	34.21887	34.33797	34.678787	29.326176	33.668995	31.822693	32.110584	33.3753	32.49096	28.97529	33.756813	29.965857	31.996305	27.144022	30.047575	32.748463	31.935326	31.680403	32.07125	32.53891	31.74802	33.15146	33.606224	29.938833	33.674618	31.509544	33.312	31.04366	32.09943	31.50271	31.139273	30.493734	32.60963	29.566298	29.762123	30.8926	31.780502	32.618782	31.298765	36.03271	36.558846	34.02813	32.833393	34.382153
PI	MIMAT0000414	hsa-let-7g-5p	31.902456	Undetermined	31.77596	29.55972	29.811285	31.529003	29.816456	30.246716	29.565187	31.287062	Undetermined	30.94754	25.563831	30.365412	29.318039	29.561653	25.455515	28.000835	29.005085	30.838387	30.661428	31.18492	31.286785	28.297434	28.202187	29.57063	30.150206	30.888771	28.877666	30.814125	28.412716	30.430851	31.627127	30.814306	26.946089	31.424206	27.938692	27.608135	28.453749	29.839111	30.62622	27.286133	33.446827	36.75279	32.64581	28.9028	31.770275
PI	MIMAT0000264	hsa-miR-203a	Undetermined	Undetermined	38.90466	35.68289	Undetermined	Undetermined	Undetermined	Undetermined	Undetermined	34.810898	35.675503	Undetermined	Undetermined	Undetermined	34.73661	36.722424	34.84431	35.32348	37.992813	Undetermined	35.62696	Undetermined	Undetermined	Undetermined	35.279762	Undetermined	33.82968	Undetermined	37.65019	Undetermined	Undetermined	Undetermined	Undetermined	Undetermined	33.377724	36.218597	34.41334	33.30907	Undetermined	33.33102	Undetermined	36.248848	Undetermined	Undetermined	Undetermined	Undetermined	Undetermined
PI	MIMAT0000270	hsa-miR-181a-3p	Undetermined	Undetermined	Undetermined	Undetermined	Undetermined	Undetermined	Undetermined	Undetermined	Undetermined	Undetermined	Undetermined	Undetermined	Undetermined	Undetermined	Undetermined	Undetermined	Undetermined	Undetermined	Undetermined	Undetermined	Undetermined	Undetermined	Undetermined	Undetermined	37.138577	Undetermined	32.728214	Undetermined	Undetermined	Undetermined	Undetermined	Undetermined	Undetermined	Undetermined	Undetermined	Undetermined	Undetermined	38.547207	Undetermined	Undetermined	Undetermined	Undetermined	Undetermined	Undetermined	Undetermined	Undetermined	Undetermined
PI	MIMAT0000429	hsa-miR-137	43.559742	Undetermined	Undetermined	Undetermined	Undetermined	38.81442	Undetermined	Undetermined	Undetermined	Undetermined	Undetermined	Undetermined	Undetermined	38.457493	Undetermined	Undetermined	Undetermined	Undetermined	39.33425	Undetermined	Undetermined	Undetermined	Undetermined	Undetermined	Undetermined	Undetermined	32.798737	Undetermined	Undetermined	Undetermined	35.424625	Undetermined	Undetermined	Undetermined	Undetermined	39.93595	Undetermined	Undetermined	Undetermined	Undetermined	Undetermined	34.482723	Undetermined	Undetermined	Undetermined	Undetermined	Undetermined
PI	MIMAT0003233	hsa-miR-551b-3p	Undetermined	Undetermined	Undetermined	Undetermined	Undetermined	Undetermined	Undetermined	34.44004	Undetermined	37.29364	Undetermined	Undetermined	Undetermined	Undetermined	34.056396	Undetermined	Undetermined	Undetermined	Undetermined	Undetermined	Undetermined	Undetermined	Undetermined	Undetermined	Undetermined	Undetermined	Undetermined	35.224594	Undetermined	Undetermined	Undetermined	Undetermined	36.493942	Undetermined	Undetermined	35.072227	Undetermined	Undetermined	Undetermined	Undetermined	Undetermined	Undetermined	Undetermined	Undetermined	Undetermined	Undetermined	Undetermined
PI	#N/A	Blank (H2O)	Undetermined	Undetermined	Undetermined	Undetermined	Undetermined	Undetermined	Undetermined	Undetermined	Undetermined	Undetermined	Undetermined	Undetermined	Undetermined	Undetermined	Undetermined	Undetermined	Undetermined	Undetermined	Undetermined	Undetermined	Undetermined	Undetermined	Undetermined	Undetermined	Undetermined	Undetermined	Undetermined	Undetermined	Undetermined	Undetermined	Undetermined	Undetermined	Undetermined	Undetermined	Undetermined	Undetermined	Undetermined	Undetermined	Undetermined	Undetermined	Undetermined	Undetermined	Undetermined	Undetermined	Undetermined	Undetermined	Undetermined
PI	MIMAT0002850	hsa-miR-524-3p	Undetermined	Undetermined	Undetermined	Undetermined	Undetermined	Undetermined	Undetermined	Undetermined	36.13002	Undetermined	Undetermined	Undetermined	Undetermined	Undetermined	Undetermined	Undetermined	Undetermined	Undetermined	Undetermined	Undetermined	Undetermined	Undetermined	Undetermined	Undetermined	Undetermined	Undetermined	Undetermined	Undetermined	Undetermined	Undetermined	Undetermined	Undetermined	Undetermined	Undetermined	Undetermined	Undetermined	Undetermined	Undetermined	Undetermined	Undetermined	Undetermined	Undetermined	Undetermined	Undetermined	Undetermined	Undetermined	46.055634
PI	#N/A	UniSp2	Undetermined	Undetermined	Undetermined	Undetermined	Undetermined	Undetermined	Undetermined	Undetermined	Undetermined	Undetermined	Undetermined	Undetermined	Undetermined	Undetermined	Undetermined	Undetermined	Undetermined	Undetermined	Undetermined	Undetermined	Undetermined	Undetermined	Undetermined	Undetermined	Undetermined	Undetermined	Undetermined	Undetermined	Undetermined	Undetermined	Undetermined	Undetermined	Undetermined	Undetermined	Undetermined	Undetermined	Undetermined	Undetermined	Undetermined	Undetermined	Undetermined	Undetermined	Undetermined	Undetermined	Undetermined	Undetermined	Undetermined
PI	MIMAT0002177	hsa-miR-486-5p	26.927547	27.523737	26.8187	26.635862	27.501074	28.364996	27.840483	27.23121	25.60952	26.020216	28.414694	Undetermined	23.4541	29.55653	Undetermined	28.04314	22.755543	25.977913	25.927834	Undetermined	26.50321	26.781023	26.919601	24.739386	26.423534	27.839209	25.524773	24.622143	25.61396	29.44342	23.752487	25.39568	26.729681	25.68433	24.416351	26.8741	21.883932	25.621315	26.484978	24.743202	Undetermined	24.624828	27.44672	29.258419	26.239841	26.41475	27.21695
PI	#N/A	UniSp4	Undetermined	Undetermined	Undetermined	Undetermined	Undetermined	Undetermined	Undetermined	Undetermined	Undetermined	Undetermined	Undetermined	Undetermined	Undetermined	Undetermined	Undetermined	Undetermined	Undetermined	Undetermined	Undetermined	Undetermined	Undetermined	Undetermined	Undetermined	Undetermined	Undetermined	Undetermined	31.451136	Undetermined	Undetermined	Undetermined	Undetermined	Undetermined	Undetermined	Undetermined	Undetermined	Undetermined	Undetermined	Undetermined	Undetermined	Undetermined	Undetermined	Undetermined	Undetermined	Undetermined	Undetermined	Undetermined	Undetermined
PI	#N/A	UniSp3 IPC	18.435389	17.731567	18.415384	17.999237	18.410458	18.352472	18.388075	18.327866	18.416285	18.536083	18.54709	18.41163	18.23608	18.43871	18.351486	18.510666	18.428135	18.21839	18.330788	18.018345	18.015728	18.323587	18.347303	18.286983	18.517956	18.35927	17.38557	18.652884	18.283955	18.383133	18.207699	18.065237	18.313423	18.344471	18.208042	18.387278	18.508236	18.38695	18.10493	18.293352	18.394262	18.28501	18.265198	18.709251	18.4899	18.524216	18.378635
PI	#N/A	UniSp5	Undetermined	Undetermined	Undetermined	Undetermined	Undetermined	Undetermined	Undetermined	Undetermined	Undetermined	Undetermined	Undetermined	Undetermined	Undetermined	Undetermined	Undetermined	Undetermined	Undetermined	Undetermined	Undetermined	Undetermined	Undetermined	Undetermined	Undetermined	Undetermined	Undetermined	Undetermined	Undetermined	Undetermined	Undetermined	Undetermined	Undetermined	Undetermined	Undetermined	Undetermined	Undetermined	Undetermined	Undetermined	Undetermined	Undetermined	Undetermined	Undetermined	Undetermined	Undetermined	Undetermined	Undetermined	Undetermined	Undetermined
PI	MIMAT0001629	hsa-miR-329-3p	35.84267	38.05186	36.615616	Undetermined	39.61401	40.85652	35.60918	35.929085	33.712822	33.495285	39.870205	34.886906	33.47646	37.311356	38.79202	34.79034	33.656513	35.972824	35.006443	Undetermined	33.764706	34.510357	33.467014	Undetermined	38.760567	Undetermined	25.72701	34.44856	Undetermined	Undetermined	32.58667	Undetermined	33.74693	34.677616	37.76763	36.96232	31.55347	Undetermined	33.05771	33.85787	35.68536	33.89409	36.647198	38.060577	34.618534	Undetermined	36.632603
PI	#N/A	UniSp6	Undetermined	Undetermined	Undetermined	Undetermined	Undetermined	Undetermined	40.740326	Undetermined	Undetermined	Undetermined	Undetermined	Undetermined	Undetermined	Undetermined	Undetermined	Undetermined	Undetermined	Undetermined	Undetermined	Undetermined	Undetermined	36.836555	Undetermined	Undetermined	Undetermined	Undetermined	33.609123	Undetermined	Undetermined	Undetermined	Undetermined	Undetermined	Undetermined	Undetermined	Undetermined	Undetermined	Undetermined	Undetermined	Undetermined	Undetermined	Undetermined	Undetermined	Undetermined	Undetermined	Undetermined	Undetermined	Undetermined
PI	MIMAT0003180	hsa-miR-487b-3p	39.58738	36.57297	Undetermined	Undetermined	Undetermined	Undetermined	35.81388	Undetermined	35.77148	Undetermined	Undetermined	Undetermined	32.964382	36.118908	Undetermined	33.584724	32.972298	Undetermined	Undetermined	35.60857	Undetermined	Undetermined	35.85338	35.291035	Undetermined	36.449165	33.891556	35.011078	38.486614	Undetermined	33.091427	35.78874	33.41912	33.95774	34.991516	35.761982	33.52909	35.939125	34.41082	35.123196	36.656662	Undetermined	Undetermined	Undetermined	Undetermined	36.107166	34.880848
PI	#N/A	cel-miR-39-3p	Undetermined	Undetermined	Undetermined	Undetermined	Undetermined	Undetermined	Undetermined	Undetermined	Undetermined	Undetermined	Undetermined	Undetermined	Undetermined	Undetermined	Undetermined	Undetermined	Undetermined	Undetermined	Undetermined	Undetermined	Undetermined	Undetermined	Undetermined	Undetermined	Undetermined	Undetermined	Undetermined	Undetermined	Undetermined	Undetermined	Undetermined	Undetermined	Undetermined	Undetermined	Undetermined	Undetermined	Undetermined	Undetermined	Undetermined	Undetermined	Undetermined	Undetermined	Undetermined	Undetermined	Undetermined	Undetermined	Undetermined
PI	MIMAT0000430	hsa-miR-138-5p	Undetermined	Undetermined	Undetermined	Undetermined	Undetermined	Undetermined	32.61655	33.028572	Undetermined	33.339935	Undetermined	33.229218	Undetermined	33.8736	33.643967	Undetermined	Undetermined	31.9821	34.778873	Undetermined	Undetermined	35.322014	Undetermined	Undetermined	33.187138	Undetermined	Undetermined	33.51381	Undetermined	32.898502	Undetermined	Undetermined	Undetermined	Undetermined	Undetermined	32.66951	32.6991	32.528736	32.542576	32.485252	32.79277	32.70385	Undetermined	41.94539	Undetermined	Undetermined	Undetermined
PI	MIMAT0000440	hsa-miR-191-5p	32.445988	32.51635	32.96362	30.724607	31.534367	33.58591	31.299706	30.397234	30.010597	31.626528	30.889513	32.59339	27.310495	33.967987	31.352661	31.62907	27.825443	29.66732	30.89229	32.94279	30.581738	31.779915	32.769474	30.362679	30.208593	33.32246	31.543291	31.328722	32.452965	32.641426	29.50505	30.710873	33.321465	30.373627	28.862902	30.939123	28.950407	29.565641	29.474257	30.77396	32.48904	29.508528	32.613266	34.918293	30.912695	31.457169	33.509365
PI	MIMAT0000732	mmu-miR-378a-3p	30.887491	31.012844	31.929287	31.59858	32.70582	35.040745	29.92453	29.949232	29.823372	30.64627	31.539679	29.879751	27.984795	31.603085	29.478313	30.990795	27.850718	29.731928	31.236956	30.42864	29.863035	30.901287	31.394762	29.730148	29.998655	30.98301	29.461184	29.820572	30.032944	31.356924	28.62053	31.664368	30.360006	31.337969	29.713552	34.462067	27.861284	28.74334	29.61221	29.794264	31.331915	30.765245	Undetermined	42.77895	Undetermined	31.838787	31.811333
PI	MIMAT0000101	hsa-miR-103a-3p	30.933851	31.62684	Undetermined	29.704554	31.669815	30.962677	29.499031	29.407658	28.992323	29.270475	29.802305	30.828087	25.703638	30.55515	30.41319	28.94605	Undetermined	28.481049	29.253403	31.797396	29.938253	31.146425	31.767794	28.318714	29.140472	30.279404	30.368603	31.588226	30.166323	31.313715	29.550577	30.31791	31.353746	28.879065	27.384684	29.69251	28.283056	27.72014	28.65926	29.254534	29.348568	27.5196	Undetermined	Undetermined	Undetermined	30.192192	30.837463
PI	MIMAT0004912	hsa-miR-890	Undetermined	Undetermined	Undetermined	Undetermined	Undetermined	Undetermined	Undetermined	Undetermined	Undetermined	Undetermined	Undetermined	Undetermined	Undetermined	Undetermined	Undetermined	Undetermined	Undetermined	Undetermined	Undetermined	Undetermined	Undetermined	Undetermined	Undetermined	Undetermined	Undetermined	Undetermined	Undetermined	Undetermined	Undetermined	Undetermined	Undetermined	Undetermined	Undetermined	Undetermined	Undetermined	Undetermined	Undetermined	Undetermined	Undetermined	Undetermined	Undetermined	Undetermined	Undetermined	Undetermined	Undetermined	Undetermined	Undetermined
PI	MIMAT0004748	hsa-miR-423-5p	30.454071	28.760649	29.416794	30.052866	30.322361	31.599682	29.765944	28.624979	27.846119	28.729166	30.00141	30.417156	26.992556	31.451065	29.960945	30.692844	26.0156	28.42283	28.6956	29.214478	28.75621	28.619038	29.36939	27.7282	28.814117	29.696646	28.292421	28.661722	28.934683	30.967363	27.54413	29.535208	29.24745	28.265038	27.780504	29.414852	25.586914	28.267355	29.542206	28.73154	30.799992	28.768196	33.838955	37.369118	33.866894	30.290886	30.249054
PI	MIMAT0000278	hsa-miR-221-3p	32.49491	31.052261	31.45184	31.48476	31.708553	32.718018	31.369215	28.581816	30.242596	29.430887	30.403673	30.777388	26.974884	31.785845	30.529562	30.709187	27.80107	28.312838	31.715857	30.676283	29.600243	30.645836	30.215384	29.464888	30.928326	30.450144	29.26822	29.264097	30.533134	33.812767	27.859226	30.485256	28.663607	29.357098	29.016663	32.691135	28.911238	29.842812	28.44747	30.294306	31.91132	30.668013	Undetermined	Undetermined	Undetermined	31.52683	32.71021
PI	#N/A	SNORD38B	Undetermined	Undetermined	Undetermined	Undetermined	Undetermined	Undetermined	Undetermined	31.388617	32.93196	Undetermined	32.36333	Undetermined	28.591581	Undetermined	Undetermined	Undetermined	29.936312	30.355001	31.54657	Undetermined	Undetermined	Undetermined	Undetermined	30.86095	33.128185	Undetermined	31.92394	33.527836	32.453693	Undetermined	34.05919	Undetermined	Undetermined	Undetermined	Undetermined	32.890793	Undetermined	31.477684	32.573505	Undetermined	32.30368	33.453815	Undetermined	Undetermined	Undetermined	Undetermined	Undetermined
PI	MIMAT0004958	hsa-miR-301b	Undetermined	Undetermined	Undetermined	Undetermined	Undetermined	Undetermined	Undetermined	Undetermined	Undetermined	Undetermined	Undetermined	Undetermined	29.44416	Undetermined	Undetermined	Undetermined	Undetermined	Undetermined	Undetermined	Undetermined	Undetermined	Undetermined	Undetermined	Undetermined	Undetermined	Undetermined	Undetermined	Undetermined	Undetermined	Undetermined	Undetermined	Undetermined	Undetermined	Undetermined	Undetermined	Undetermined	Undetermined	32.536304	31.830963	Undetermined	Undetermined	Undetermined	Undetermined	Undetermined	Undetermined	Undetermined	34.447643
PI	#N/A	SNORD49A	38.826416	Undetermined	Undetermined	Undetermined	Undetermined	Undetermined	36.411785	Undetermined	Undetermined	Undetermined	Undetermined	Undetermined	39.463596	34.685947	Undetermined	Undetermined	Undetermined	32.473293	Undetermined	Undetermined	Undetermined	Undetermined	Undetermined	33.87036	Undetermined	Undetermined	34.340996	Undetermined	34.47478	Undetermined	Undetermined	Undetermined	Undetermined	Undetermined	36.579655	34.600903	Undetermined	Undetermined	Undetermined	Undetermined	Undetermined	Undetermined	Undetermined	37.93987	Undetermined	38.066803	Undetermined
PI	MIMAT0004800	hsa-miR-550a-5p	Undetermined	38.519264	Undetermined	Undetermined	Undetermined	Undetermined	Undetermined	39.243404	Undetermined	Undetermined	Undetermined	Undetermined	Undetermined	Undetermined	Undetermined	Undetermined	33.952347	Undetermined	Undetermined	Undetermined	Undetermined	Undetermined	37.845783	Undetermined	Undetermined	Undetermined	34.935707	Undetermined	Undetermined	Undetermined	Undetermined	Undetermined	Undetermined	Undetermined	Undetermined	Undetermined	Undetermined	Undetermined	Undetermined	Undetermined	Undetermined	Undetermined	Undetermined	Undetermined	Undetermined	Undetermined	Undetermined
PI	#N/A	U6 snRNA	Undetermined	Undetermined	Undetermined	33.739143	Undetermined	Undetermined	Undetermined	32.28597	Undetermined	Undetermined	33.280846	Undetermined	33.502224	Undetermined	Undetermined	33.821842	Undetermined	31.921522	32.305668	Undetermined	Undetermined	Undetermined	Undetermined	Undetermined	Undetermined	Undetermined	Undetermined	33.767056	Undetermined	33.470688	33.58549	Undetermined	Undetermined	33.477356	31.691864	Undetermined	Undetermined	Undetermined	Undetermined	Undetermined	33.75188	Undetermined	33.0072	Undetermined	35.52361	Undetermined	Undetermined
PI	MIMAT0002888	hsa-miR-532-5p	34.559467	34.703945	32.75758	35.586784	34.418095	34.41727	34.663002	33.924713	31.841894	33.566326	34.912193	35.28784	30.455442	35.67018	33.48551	34.34464	28.865294	31.576328	34.434654	32.46719	35.279995	34.51351	33.658802	32.588844	33.26578	34.30855	31.450035	31.420212	32.432873	33.548462	32.520557	35.851116	Undetermined	33.661213	31.243132	32.961117	28.733068	31.468801	31.496378	31.822699	32.647675	30.305887	Undetermined	Undetermined	39.328926	33.987514	35.09479
PI	MIMAT0000097	hsa-miR-99a-5p	33.66334	33.320244	32.79566	33.785664	34.595497	34.305027	30.538555	Undetermined	31.978865	31.485872	Undetermined	32.44433	31.775131	34.451305	31.404861	31.812284	29.36756	31.524792	32.63057	32.587936	31.24445	31.33488	Undetermined	33.273594	31.568655	33.753155	30.329693	34.77893	33.063824	31.647717	30.945362	33.195515	32.291214	30.59614	31.90042	32.22679	30.00856	30.327364	31.956198	32.353737	32.243862	31.853868	Undetermined	36.199707	37.233845	37.17443	33.96265
PI	MIMAT0000069	hsa-miR-16-5p	23.900108	23.951824	23.95836	22.869638	23.648602	24.657867	23.748392	24.474669	21.702293	23.786524	23.659746	24.846619	19.359344	24.475739	Undetermined	23.761175	18.845413	20.991264	21.715109	23.94064	23.680977	24.835638	23.846819	21.551033	22.731804	23.545979	21.792814	21.35764	Undetermined	Undetermined	21.358274	Undetermined	Undetermined	Undetermined	20.346016	Undetermined	Undetermined	Undetermined	20.468027	Undetermined	23.733858	21.042488	Undetermined	Undetermined	Undetermined	Undetermined	Undetermined
PI	MIMAT0000096	hsa-miR-98-5p	Undetermined	38.549904	35.954243	38.40997	35.913837	Undetermined	35.513035	34.69875	38.392242	35.588478	36.45791	36.736732	32.235226	35.981224	36.726597	33.922688	31.684763	34.452976	37.44145	Undetermined	35.924725	35.77535	35.02772	34.913456	36.46346	Undetermined	38.68414	36.671474	34.69808	Undetermined	34.570717	35.700912	Undetermined	Undetermined	33.70814	37.22162	33.528507	35.427357	34.551796	35.898006	39.655815	34.584206	Undetermined	39.831154	38.74382	37.627274	Undetermined
PI	MIMAT0000455	hsa-miR-185-5p	26.9177	27.377193	27.428682	26.698544	27.681437	29.666613	27.968798	Undetermined	24.761122	25.904974	27.544518	26.741068	23.52287	28.632168	27.749586	Undetermined	21.881481	25.622972	26.312403	26.467108	25.98417	27.325893	27.40676	24.874813	26.49673	27.650171	25.506117	24.388556	25.69617	28.78559	24.39243	25.852972	26.67118	25.66402	23.826738	26.773706	21.649946	25.9133	25.51211	24.84621	27.374659	25.262182	29.453001	30.544788	28.415216	26.809586	26.010502
PI	MIMAT0000081	hsa-miR-25-3p	27.77698	27.711283	27.602266	26.968864	27.712753	Undetermined	28.408953	26.880709	25.585367	27.317387	27.714245	27.785631	24.25839	Undetermined	27.791803	27.776459	22.568	25.562908	25.80023	27.444004	27.001743	28.326689	27.857924	24.844288	26.540516	28.29136	25.758394	24.696634	25.940784	28.573465	25.503176	27.456903	27.563816	26.775583	24.480082	27.492853	22.62786	25.618847	25.820282	25.564487	27.345877	25.5337	27.952883	29.765985	26.709791	27.29844	27.477428
PI	#N/A	UniSp3 IPC	18.872536	18.504622	18.628298	18.670801	18.581812	18.782686	18.740435	18.753077	19.137518	18.662329	18.950792	18.617048	18.778809	18.861448	18.546455	18.436977	18.858618	18.421253	18.844238	18.6949	18.693216	18.909798	18.637268	18.806736	18.92511	18.771603	17.881432	19.188503	18.781713	18.992577	18.930042	18.650017	18.878067	18.736116	18.896263	18.973587	19.169817	18.94733	18.588514	18.69064	18.983377	18.70891	18.495201	19.26988	19.0376	19.369976	18.747635
PI	#N/A	UniSp3 IPC	18.868006	19.414244	18.918762	18.859676	18.773851	18.93551	18.817732	18.778227	18.817286	19.4209	18.998026	19.40802	18.911255	19.45899	18.88323	18.933947	19.362967	18.643467	18.822742	19.018265	18.760258	18.999632	18.69951	18.867369	18.69072	19.387615	18.276989	19.742567	19.058023	19.012585	18.85302	18.915035	19.00492	19.35469	18.823988	19.2627	19.354042	18.859745	19.301334	19.059147	18.963644	18.992306	19.248379	19.364107	19.395004	19.053854	19.569118
PI	MIMAT0003945	hsa-miR-765	Undetermined	Undetermined	Undetermined	Undetermined	Undetermined	Undetermined	Undetermined	Undetermined	Undetermined	Undetermined	Undetermined	Undetermined	Undetermined	Undetermined	Undetermined	Undetermined	35.07795	Undetermined	Undetermined	Undetermined	34.99495	Undetermined	Undetermined	Undetermined	Undetermined	Undetermined	30.406204	Undetermined	Undetermined	Undetermined	Undetermined	Undetermined	Undetermined	Undetermined	Undetermined	Undetermined	Undetermined	35.827427	Undetermined	Undetermined	35.96442	Undetermined	Undetermined	Undetermined	Undetermined	Undetermined	38.018673
PI	MIMAT0000080	hsa-miR-24-3p	28.78883	29.027742	28.717651	28.510115	Undetermined	29.905	27.977324	28.309006	27.986526	28.611012	28.431923	28.819086	26.337177	29.459692	27.738546	28.280272	26.516958	26.806465	Undetermined	28.994768	28.194384	28.896082	29.02222	27.795797	Undetermined	28.797678	27.147518	27.55264	28.048752	28.587309	26.99471	29.01992	28.786526	27.734837	26.727238	28.449118	26.639387	26.506374	27.474022	Undetermined	28.326	27.582966	29.638987	32.587624	30.609238	Undetermined	30.511963
PI	MIMAT0001621	hsa-miR-369-5p	Undetermined	Undetermined	37.676697	Undetermined	Undetermined	Undetermined	Undetermined	Undetermined	Undetermined	38.824276	Undetermined	Undetermined	Undetermined	Undetermined	Undetermined	Undetermined	Undetermined	Undetermined	Undetermined	Undetermined	36.417545	35.815933	Undetermined	Undetermined	Undetermined	37.250675	35.245087	35.02683	Undetermined	Undetermined	Undetermined	Undetermined	39.346737	Undetermined	Undetermined	Undetermined	34.825043	Undetermined	Undetermined	35.03406	Undetermined	Undetermined	Undetermined	Undetermined	Undetermined	Undetermined	Undetermined
PI	MIMAT0003393	hsa-miR-425-5p	31.630646	31.952969	31.851336	31.42985	Undetermined	33.980923	31.76087	29.927744	29.48802	30.72781	30.58623	30.905783	26.831553	31.42264	30.874826	30.726156	25.867609	28.315813	30.412716	31.792921	31.580404	31.700054	31.386223	29.534143	30.472013	30.99277	29.457064	28.669466	30.475733	31.81371	29.358051	30.589985	31.01447	30.415558	27.922121	30.38075	26.635555	28.642967	28.672564	28.883125	Undetermined	28.686916	35.896088	Undetermined	35.56603	30.51122	32.359905
PI	MIMAT0003258	hsa-miR-590-5p	Undetermined	Undetermined	Undetermined	33.028557	33.44186	36.891647	32.69995	31.7408	31.821262	33.382454	33.391087	32.88142	30.40869	34.636784	32.98288	Undetermined	29.441484	31.787437	33.699265	33.732365	33.391148	34.47068	33.539146	32.44783	Undetermined	34.938957	31.662548	32.351097	32.745293	32.93273	29.300797	33.44643	30.576992	32.83426	30.780952	33.27987	29.482845	31.649164	31.444344	31.739313	33.85869	31.549683	36.77583	Undetermined	Undetermined	35.425377	33.634323
PI	MIMAT0004957	hsa-miR-760	Undetermined	Undetermined	Undetermined	Undetermined	Undetermined	Undetermined	Undetermined	33.417213	Undetermined	33.675438	Undetermined	Undetermined	Undetermined	37.01442	34.89394	Undetermined	Undetermined	Undetermined	Undetermined	35.569782	Undetermined	Undetermined	Undetermined	Undetermined	Undetermined	Undetermined	34.222446	Undetermined	Undetermined	34.548923	Undetermined	Undetermined	34.29581	Undetermined	Undetermined	Undetermined	30.542576	31.999111	Undetermined	Undetermined	Undetermined	Undetermined	Undetermined	36.668224	Undetermined	Undetermined	Undetermined
PI	MIMAT0003239	hsa-miR-574-3p	31.77942	32.08337	32.824867	33.405666	Undetermined	Undetermined	30.364826	32.311657	31.219236	31.086016	32.22865	31.269594	29.686134	33.162266	30.738659	31.71192	29.228613	30.532286	31.352444	Undetermined	31.325092	32.59371	Undetermined	Undetermined	31.650717	32.36429	30.177393	Undetermined	31.500092	31.917076	30.537987	Undetermined	32.895008	31.413305	30.309395	31.964035	29.225464	29.625946	30.529352	30.237383	Undetermined	30.67084	32.58532	34.221306	33.367153	31.575659	33.51131
PI	MIMAT0000691	hsa-miR-130b-3p	Undetermined	Undetermined	Undetermined	Undetermined	34.01489	Undetermined	31.816257	31.563154	30.479345	Undetermined	Undetermined	32.514603	28.97856	32.884666	32.634853	32.73467	27.228453	30.823229	32.809994	33.622105	32.518723	33.046284	Undetermined	30.978537	Undetermined	33.522614	Undetermined	33.280056	32.296764	33.49593	31.2457	32.703705	33.10319	31.259562	30.566912	32.65624	30.156475	30.87655	31.20871	31.43827	31.853132	31.253996	38.53723	Undetermined	36.76206	Undetermined	32.965866
PI	MIMAT0000244	hsa-miR-30c-5p	34.91325	33.571957	Undetermined	32.846096	32.345364	35.653893	32.00962	30.670338	31.660528	31.74046	32.991528	32.020264	29.57343	32.768967	32.012417	32.02844	28.545778	30.63706	30.410353	32.502266	30.845434	31.737762	33.549763	31.503834	31.401524	33.71574	Undetermined	31.381115	31.527588	32.75212	31.503891	32.823612	32.359943	31.360662	30.658888	32.641228	30.553003	29.71015	30.889078	32.0799	34.404583	31.698723	36.79064	33.75943	33.45402	34.848778	33.74036
PI	MIMAT0000770	hsa-miR-133b	Undetermined	Undetermined	Undetermined	Undetermined	31.901613	Undetermined	31.851858	31.80752	31.740114	32.039932	33.436436	Undetermined	31.884815	34.82906	Undetermined	32.814888	28.693655	Undetermined	Undetermined	Undetermined	32.184994	31.750505	Undetermined	30.875683	Undetermined	32.324417	31.327936	Undetermined	Undetermined	Undetermined	30.693289	Undetermined	32.549515	31.512627	Undetermined	32.869724	29.22005	Undetermined	29.775534	32.184006	39.677135	Undetermined	Undetermined	Undetermined	Undetermined	Undetermined	31.914541
PI	MIMAT0002849	hsa-miR-524-5p	Undetermined	Undetermined	Undetermined	Undetermined	Undetermined	Undetermined	33.168674	Undetermined	Undetermined	Undetermined	Undetermined	Undetermined	Undetermined	Undetermined	Undetermined	Undetermined	Undetermined	Undetermined	Undetermined	Undetermined	31.590445	Undetermined	Undetermined	Undetermined	Undetermined	Undetermined	Undetermined	Undetermined	Undetermined	Undetermined	32.13128	Undetermined	Undetermined	Undetermined	Undetermined	Undetermined	Undetermined	Undetermined	Undetermined	Undetermined	Undetermined	Undetermined	Undetermined	Undetermined	Undetermined	Undetermined	Undetermined
PI	MIMAT0000078	hsa-miR-23a-3p	Undetermined	29.372253	28.821236	27.70637	Undetermined	29.409594	26.942228	Undetermined	26.537783	27.871058	27.725868	27.507748	25.4262	28.5302	27.457405	26.78002	25.75746	25.629757	27.025627	27.689224	26.779787	27.68897	28.065966	27.448513	26.631674	27.606789	25.915325	28.485472	27.758732	27.636461	26.805428	28.468025	27.744045	26.505737	26.47163	27.549269	25.402885	Undetermined	26.449333	26.708956	27.933102	26.92374	28.65288	30.935745	28.758793	28.657839	28.76806
PI	MIMAT0002819	hsa-miR-193b-3p	Undetermined	36.13844	Undetermined	31.683537	Undetermined	33.3237	Undetermined	32.493496	Undetermined	33.538006	33.87873	33.58182	33.467873	Undetermined	Undetermined	32.4549	31.804676	32.437	34.71857	32.911163	Undetermined	34.49975	Undetermined	32.895542	33.363907	33.463253	32.57518	32.913857	31.757893	33.50157	Undetermined	Undetermined	Undetermined	32.273964	Undetermined	Undetermined	30.999464	Undetermined	Undetermined	Undetermined	Undetermined	Undetermined	Undetermined	Undetermined	Undetermined	35.653835	Undetermined
PI	MIMAT0002872	hsa-miR-501-5p	Undetermined	Undetermined	Undetermined	Undetermined	Undetermined	Undetermined	Undetermined	36.262146	36.38187	Undetermined	Undetermined	Undetermined	32.59968	Undetermined	Undetermined	Undetermined	31.674923	Undetermined	35.442997	Undetermined	Undetermined	36.798237	Undetermined	Undetermined	38.476646	34.330627	Undetermined	34.96534	Undetermined	Undetermined	33.91588	Undetermined	Undetermined	35.600285	35.37323	Undetermined	31.793657	Undetermined	Undetermined	Undetermined	Undetermined	34.438892	Undetermined	Undetermined	Undetermined	35.58283	Undetermined
PI	MIMAT0002847	hsa-miR-518c-5p	Undetermined	Undetermined	Undetermined	38.82655	Undetermined	Undetermined	Undetermined	Undetermined	Undetermined	Undetermined	Undetermined	Undetermined	Undetermined	Undetermined	Undetermined	Undetermined	Undetermined	Undetermined	Undetermined	Undetermined	Undetermined	Undetermined	Undetermined	Undetermined	Undetermined	Undetermined	Undetermined	Undetermined	Undetermined	Undetermined	Undetermined	35.916965	Undetermined	Undetermined	Undetermined	Undetermined	Undetermined	Undetermined	Undetermined	Undetermined	Undetermined	Undetermined	Undetermined	Undetermined	Undetermined	Undetermined	Undetermined
PI	MIMAT0000425	hsa-miR-130a-3p	33.056915	33.41236	33.43839	32.83199	35.07042	34.969975	31.302008	29.79896	30.347797	30.583393	31.817009	30.937336	28.470137	33.77458	31.502594	30.605259	27.58658	29.635973	32.378807	32.962223	31.911201	31.747305	31.845444	31.726955	32.438385	33.704292	29.880222	31.513561	32.550686	33.68611	29.872412	31.806173	30.724722	30.7082	30.72031	31.819633	29.063099	31.926455	30.923449	30.453804	32.776306	31.605349	34.335716	37.80852	35.90753	32.612297	32.31213
PI	MIMAT0004976	hsa-miR-933	Undetermined	Undetermined	Undetermined	Undetermined	Undetermined	Undetermined	Undetermined	Undetermined	Undetermined	Undetermined	Undetermined	Undetermined	Undetermined	Undetermined	Undetermined	Undetermined	Undetermined	Undetermined	Undetermined	Undetermined	Undetermined	Undetermined	Undetermined	Undetermined	Undetermined	Undetermined	Undetermined	Undetermined	Undetermined	Undetermined	Undetermined	Undetermined	Undetermined	Undetermined	Undetermined	Undetermined	Undetermined	Undetermined	Undetermined	Undetermined	Undetermined	Undetermined	Undetermined	Undetermined	Undetermined	Undetermined	Undetermined
PI	MIMAT0000733	hsa-miR-379-5p	32.90397	Undetermined	34.864433	Undetermined	Undetermined	Undetermined	33.675068	Undetermined	34.877342	34.914337	Undetermined	Undetermined	32.476353	38.83158	Undetermined	Undetermined	31.120312	Undetermined	Undetermined	Undetermined	Undetermined	Undetermined	Undetermined	Undetermined	Undetermined	Undetermined	Undetermined	33.335754	Undetermined	Undetermined	Undetermined	35.705112	Undetermined	33.83407	Undetermined	33.91822	Undetermined	Undetermined	Undetermined	34.361446	Undetermined	33.560844	Undetermined	Undetermined	Undetermined	Undetermined	Undetermined
PI	MIMAT0001635	hsa-miR-452-5p	Undetermined	Undetermined	Undetermined	Undetermined	Undetermined	Undetermined	Undetermined	Undetermined	Undetermined	Undetermined	Undetermined	Undetermined	Undetermined	Undetermined	Undetermined	Undetermined	Undetermined	Undetermined	Undetermined	Undetermined	Undetermined	Undetermined	Undetermined	Undetermined	Undetermined	Undetermined	30.044958	Undetermined	Undetermined	Undetermined	Undetermined	Undetermined	Undetermined	Undetermined	Undetermined	Undetermined	Undetermined	Undetermined	34.748146	Undetermined	Undetermined	Undetermined	Undetermined	Undetermined	Undetermined	Undetermined	Undetermined
PI	MIMAT0004799	hsa-miR-589-5p	Undetermined	38.828785	Undetermined	Undetermined	Undetermined	Undetermined	Undetermined	Undetermined	Undetermined	Undetermined	Undetermined	Undetermined	Undetermined	Undetermined	Undetermined	Undetermined	33.293587	Undetermined	Undetermined	Undetermined	Undetermined	Undetermined	Undetermined	37.420666	Undetermined	Undetermined	37.54235	Undetermined	37.34305	Undetermined	Undetermined	Undetermined	Undetermined	41.826202	Undetermined	Undetermined	Undetermined	Undetermined	Undetermined	35.180614	Undetermined	Undetermined	Undetermined	Undetermined	Undetermined	Undetermined	Undetermined
PI	MIMAT0000432	hsa-miR-141-3p	Undetermined	Undetermined	Undetermined	Undetermined	Undetermined	33.07512	Undetermined	Undetermined	Undetermined	Undetermined	Undetermined	Undetermined	29.422787	Undetermined	Undetermined	32.822533	Undetermined	Undetermined	32.59012	Undetermined	Undetermined	Undetermined	Undetermined	Undetermined	Undetermined	32.039864	Undetermined	Undetermined	Undetermined	31.976198	Undetermined	Undetermined	Undetermined	33.1623	Undetermined	33.376987	Undetermined	Undetermined	31.285915	Undetermined	Undetermined	Undetermined	Undetermined	Undetermined	Undetermined	Undetermined	Undetermined
PI	MIMAT0000753	hsa-miR-342-3p	Undetermined	29.996567	30.656536	28.353062	28.772306	31.352154	29.282614	28.740568	28.706375	29.643595	28.65645	30.338717	25.359325	30.312742	29.475994	28.753849	25.888342	27.396503	27.549526	29.4319	28.8188	30.294174	30.25949	27.471415	28.374954	28.9357	28.299313	Undetermined	28.29185	29.578178	26.452003	28.89721	30.376347	28.859299	26.688694	28.868828	27.914364	26.73205	27.677359	28.424803	29.318562	27.864958	31.479698	30.85688	29.334568	29.875957	32.086933
PI	MIMAT0003881	hsa-miR-668-3p	Undetermined	Undetermined	Undetermined	Undetermined	Undetermined	Undetermined	Undetermined	Undetermined	Undetermined	Undetermined	Undetermined	Undetermined	Undetermined	Undetermined	Undetermined	Undetermined	Undetermined	Undetermined	Undetermined	Undetermined	Undetermined	Undetermined	Undetermined	Undetermined	Undetermined	Undetermined	Undetermined	Undetermined	Undetermined	Undetermined	Undetermined	Undetermined	Undetermined	Undetermined	Undetermined	Undetermined	Undetermined	Undetermined	Undetermined	Undetermined	Undetermined	Undetermined	Undetermined	Undetermined	Undetermined	Undetermined	Undetermined
PI	MIMAT0004977	hsa-miR-934	Undetermined	Undetermined	Undetermined	Undetermined	Undetermined	Undetermined	Undetermined	Undetermined	Undetermined	Undetermined	Undetermined	Undetermined	Undetermined	Undetermined	Undetermined	Undetermined	Undetermined	Undetermined	Undetermined	Undetermined	Undetermined	Undetermined	Undetermined	Undetermined	Undetermined	Undetermined	34.875046	Undetermined	Undetermined	Undetermined	Undetermined	Undetermined	Undetermined	Undetermined	Undetermined	Undetermined	Undetermined	Undetermined	Undetermined	Undetermined	Undetermined	Undetermined	Undetermined	Undetermined	Undetermined	Undetermined	Undetermined
PI	MIMAT0000099	hsa-miR-101-3p	Undetermined	32.006252	32.515324	30.594416	30.96825	32.37346	29.789824	29.988144	28.712934	29.911238	Undetermined	30.646706	Undetermined	Undetermined	29.55676	28.861027	26.519136	Undetermined	29.843975	Undetermined	31.394896	30.77085	Undetermined	28.895765	30.37386	31.955929	27.625856	Undetermined	Undetermined	30.434061	27.169174	Undetermined	28.728512	30.488094	Undetermined	29.98831	Undetermined	27.69485	27.473928	Undetermined	Undetermined	28.451506	36.874485	Undetermined	35.302418	Undetermined	Undetermined
PI	MIMAT0003163	hsa-miR-539-5p	Undetermined	32.480217	Undetermined	Undetermined	Undetermined	Undetermined	Undetermined	33.687107	Undetermined	38.324715	Undetermined	Undetermined	Undetermined	Undetermined	Undetermined	Undetermined	30.956007	Undetermined	Undetermined	Undetermined	Undetermined	Undetermined	Undetermined	Undetermined	Undetermined	Undetermined	32.58864	36.48125	Undetermined	Undetermined	31.70198	Undetermined	Undetermined	Undetermined	Undetermined	Undetermined	32.942215	Undetermined	Undetermined	32.541145	Undetermined	Undetermined	Undetermined	Undetermined	Undetermined	Undetermined	Undetermined
PI	MIMAT0000760	hsa-miR-331-3p	Undetermined	Undetermined	Undetermined	Undetermined	Undetermined	Undetermined	31.99905	Undetermined	32.979935	34.21365	35.155987	Undetermined	Undetermined	36.160275	34.62591	Undetermined	Undetermined	32.615437	32.490692	Undetermined	33.753307	Undetermined	Undetermined	32.309765	Undetermined	33.321636	31.94365	34.3316	32.26675	33.57226	32.9535	Undetermined	Undetermined	35.198082	Undetermined	34.214348	Undetermined	32.311462	Undetermined	Undetermined	32.995842	32.67932	Undetermined	Undetermined	Undetermined	33.57458	35.431526
PI	MIMAT0002870	hsa-miR-499a-5p	Undetermined	Undetermined	Undetermined	Undetermined	Undetermined	Undetermined	Undetermined	Undetermined	Undetermined	Undetermined	Undetermined	Undetermined	32.840256	Undetermined	Undetermined	34.56507	Undetermined	Undetermined	Undetermined	Undetermined	Undetermined	34.79345	Undetermined	Undetermined	Undetermined	Undetermined	Undetermined	33.798717	Undetermined	33.98098	Undetermined	Undetermined	Undetermined	Undetermined	Undetermined	33.06006	Undetermined	Undetermined	Undetermined	Undetermined	Undetermined	Undetermined	Undetermined	Undetermined	Undetermined	Undetermined	Undetermined
PI	MIMAT0000226	hsa-miR-196a-5p	Undetermined	Undetermined	Undetermined	Undetermined	Undetermined	Undetermined	Undetermined	Undetermined	Undetermined	Undetermined	Undetermined	Undetermined	Undetermined	Undetermined	Undetermined	Undetermined	Undetermined	Undetermined	Undetermined	Undetermined	Undetermined	Undetermined	Undetermined	Undetermined	Undetermined	34.89793	Undetermined	Undetermined	Undetermined	Undetermined	Undetermined	Undetermined	Undetermined	Undetermined	Undetermined	Undetermined	Undetermined	Undetermined	Undetermined	Undetermined	Undetermined	Undetermined	Undetermined	Undetermined	Undetermined	Undetermined	Undetermined
PI	MIMAT0004916	hsa-miR-888-5p	Undetermined	Undetermined	Undetermined	Undetermined	Undetermined	Undetermined	Undetermined	Undetermined	Undetermined	Undetermined	Undetermined	Undetermined	Undetermined	Undetermined	Undetermined	Undetermined	Undetermined	Undetermined	Undetermined	Undetermined	Undetermined	Undetermined	Undetermined	Undetermined	Undetermined	Undetermined	Undetermined	Undetermined	Undetermined	Undetermined	Undetermined	Undetermined	Undetermined	Undetermined	Undetermined	Undetermined	Undetermined	37.167713	Undetermined	Undetermined	Undetermined	Undetermined	Undetermined	Undetermined	Undetermined	Undetermined	Undetermined
PI	MIMAT0000751	hsa-miR-330-3p	Undetermined	Undetermined	Undetermined	Undetermined	Undetermined	Undetermined	Undetermined	Undetermined	Undetermined	Undetermined	Undetermined	Undetermined	33.29879	Undetermined	Undetermined	Undetermined	Undetermined	Undetermined	Undetermined	Undetermined	Undetermined	Undetermined	Undetermined	Undetermined	Undetermined	Undetermined	Undetermined	Undetermined	34.37354	Undetermined	Undetermined	Undetermined	Undetermined	Undetermined	Undetermined	Undetermined	Undetermined	Undetermined	Undetermined	Undetermined	Undetermined	Undetermined	Undetermined	Undetermined	Undetermined	Undetermined	Undetermined
PI	MIMAT0003235	hsa-miR-570-3p	Undetermined	Undetermined	Undetermined	Undetermined	Undetermined	Undetermined	Undetermined	Undetermined	Undetermined	Undetermined	Undetermined	Undetermined	Undetermined	Undetermined	Undetermined	Undetermined	Undetermined	Undetermined	Undetermined	Undetermined	Undetermined	34.514423	Undetermined	Undetermined	Undetermined	Undetermined	Undetermined	Undetermined	34.851612	Undetermined	32.135677	Undetermined	Undetermined	Undetermined	Undetermined	Undetermined	31.758623	34.89725	Undetermined	Undetermined	33.683968	Undetermined	Undetermined	Undetermined	Undetermined	Undetermined	33.445488
PI	MIMAT0002848	hsa-miR-518c-3p	Undetermined	Undetermined	Undetermined	Undetermined	Undetermined	Undetermined	32.826065	Undetermined	Undetermined	Undetermined	36.20036	Undetermined	Undetermined	Undetermined	Undetermined	Undetermined	Undetermined	Undetermined	Undetermined	Undetermined	Undetermined	Undetermined	Undetermined	Undetermined	Undetermined	Undetermined	Undetermined	Undetermined	Undetermined	Undetermined	Undetermined	Undetermined	Undetermined	Undetermined	Undetermined	Undetermined	Undetermined	Undetermined	Undetermined	Undetermined	Undetermined	Undetermined	Undetermined	Undetermined	Undetermined	Undetermined	Undetermined
PI	MIMAT0000682	hsa-miR-200a-3p	Undetermined	Undetermined	34.28966	36.723797	Undetermined	Undetermined	Undetermined	Undetermined	35.340405	Undetermined	34.77345	35.62515	Undetermined	34.415886	Undetermined	Undetermined	32.7784	32.71577	Undetermined	Undetermined	Undetermined	Undetermined	Undetermined	35.551292	34.22906	37.01379	33.7046	35.40951	38.66184	Undetermined	34.148357	Undetermined	37.543694	34.44287	Undetermined	Undetermined	33.60212	33.02635	33.408157	Undetermined	Undetermined	34.532463	Undetermined	Undetermined	Undetermined	Undetermined	Undetermined
PI	MIMAT0000457	hsa-miR-188-5p	Undetermined	Undetermined	Undetermined	35.499275	Undetermined	Undetermined	34.46185	36.854626	35.82734	35.140244	Undetermined	Undetermined	Undetermined	34.90878	34.868168	Undetermined	33.870632	35.401344	38.86298	Undetermined	35.767315	Undetermined	34.71256	Undetermined	Undetermined	Undetermined	33.836895	36.97925	Undetermined	Undetermined	35.65455	Undetermined	33.617683	35.004185	Undetermined	34.92456	33.573666	Undetermined	35.36698	34.896698	Undetermined	35.696457	Undetermined	Undetermined	Undetermined	Undetermined	34.877632
PI	MIMAT0000082	hsa-miR-26a-5p	Undetermined	31.748474	34.132267	30.489626	31.325962	32.36397	Undetermined	30.814056	29.613605	30.510794	30.90492	31.37471	27.411009	30.899239	30.536507	29.944715	27.93315	28.909416	29.799847	30.559978	30.654818	30.355047	32.501743	29.74749	29.626694	31.428648	27.804247	31.200718	30.826464	32.310566	31.051554	31.597273	31.603163	29.901987	29.096073	30.460295	28.470476	28.278902	29.61592	30.658407	31.772741	29.16085	32.32132	33.768906	31.344883	30.635063	31.73942
PI	MIMAT0000689	hsa-miR-99b-5p	Undetermined	33.610176	Undetermined	Undetermined	34.22074	Undetermined	33.276455	32.330135	34.17502	33.041454	34.421284	32.660366	33.30025	34.31603	34.60141	Undetermined	31.448648	33.55224	34.16666	33.70785	31.799698	33.766094	36.787827	33.612324	33.27286	33.39561	32.282722	33.442474	32.56814	Undetermined	32.681023	Undetermined	36.185528	32.676907	33.82274	34.279125	32.208374	Undetermined	35.747055	35.841103	Undetermined	32.904057	39.94563	37.452095	Undetermined	34.747734	34.808617
PI	MIMAT0001625	hsa-miR-431-5p	Undetermined	35.293003	40.281536	Undetermined	Undetermined	Undetermined	Undetermined	34.322563	37.573635	33.851765	Undetermined	35.226566	32.6766	36.531322	38.367275	Undetermined	32.974346	34.760513	36.549107	Undetermined	34.71448	35.597466	Undetermined	Undetermined	Undetermined	35.159363	35.472603	35.534866	Undetermined	36.275013	32.66288	35.54501	34.496944	33.48557	34.68322	34.55785	32.92244	Undetermined	33.226166	Undetermined	39.951912	35.514492	Undetermined	Undetermined	Undetermined	36.192516	Undetermined
PI	MIMAT0000418	hsa-miR-23b-3p	30.748676	31.316107	31.458157	30.424276	30.695704	31.95388	29.606153	29.150688	29.331266	29.718355	30.682093	29.858343	27.64711	31.352652	29.666443	29.590317	27.890478	28.445633	30.686586	30.32366	29.234913	29.639883	30.416239	29.826199	28.738026	30.682095	28.007072	31.683887	29.863024	30.37894	28.73063	30.922697	30.38026	28.681303	29.681229	29.509369	27.994278	28.29112	28.948967	29.646461	30.406284	29.560087	30.870562	32.65431	31.972513	31.382751	31.351166
PI	MIMAT0000719	hsa-miR-367-3p	Undetermined	Undetermined	Undetermined	Undetermined	Undetermined	Undetermined	Undetermined	Undetermined	Undetermined	Undetermined	Undetermined	Undetermined	Undetermined	Undetermined	Undetermined	Undetermined	Undetermined	Undetermined	Undetermined	Undetermined	Undetermined	Undetermined	Undetermined	Undetermined	Undetermined	Undetermined	Undetermined	Undetermined	Undetermined	Undetermined	Undetermined	Undetermined	Undetermined	Undetermined	Undetermined	Undetermined	Undetermined	Undetermined	Undetermined	Undetermined	Undetermined	Undetermined	Undetermined	Undetermined	Undetermined	Undetermined	Undetermined
PI	MIMAT0002876	hsa-miR-505-3p	37.802628	34.909374	34.7858	Undetermined	33.804222	Undetermined	31.587118	34.751865	31.925953	34.47358	35.024345	33.570988	Undetermined	34.47561	32.462536	34.93286	31.538122	32.01955	33.487606	33.546577	33.497375	33.66381	34.050873	34.59973	32.809227	34.69622	31.701168	32.511826	32.979374	33.63141	31.983976	33.750393	35.021317	34.532562	32.72889	32.647274	30.408482	31.614855	32.8233	33.035484	34.84051	33.598335	34.941425	Undetermined	Undetermined	34.557686	34.69116
PI	MIMAT0000072	hsa-miR-18a-5p	31.772312	Undetermined	Undetermined	32.49404	31.827414	33.590076	31.603172	31.677021	29.500599	31.003632	31.763107	31.55435	27.503706	34.007957	32.275364	31.71605	27.93826	30.474808	31.49773	31.577137	31.544064	32.268154	32.806297	Undetermined	30.88762	32.55491	30.181915	28.682005	30.627054	32.55039	29.723324	30.40256	32.51312	30.78513	29.175629	31.290129	27.325258	28.639868	29.784548	30.512724	32.306385	29.516396	Undetermined	Undetermined	33.967705	31.775326	32.60672
PI	MIMAT0000092	hsa-miR-92a-3p	25.83608	27.309628	26.310175	26.356888	26.542416	27.958338	26.164944	28.318354	24.948666	25.812729	26.912401	27.67674	23.301897	27.93523	Undetermined	26.666697	22.378313	24.938677	25.721144	26.189335	25.916172	26.454933	Undetermined	24.913292	26.192387	27.006813	23.624668	24.718653	25.273111	27.26287	24.591734	26.364065	26.283092	26.773111	23.873827	26.576931	23.044851	24.843336	25.832165	24.66764	26.746	24.502337	29.299772	30.325504	27.373728	26.714476	27.281208
PI	MIMAT0004773	hsa-miR-500a-5p	Undetermined	Undetermined	Undetermined	Undetermined	Undetermined	Undetermined	Undetermined	Undetermined	Undetermined	Undetermined	Undetermined	Undetermined	33.404495	Undetermined	Undetermined	Undetermined	31.372356	Undetermined	Undetermined	Undetermined	Undetermined	Undetermined	Undetermined	Undetermined	Undetermined	Undetermined	Undetermined	Undetermined	Undetermined	36.147984	Undetermined	36.61821	Undetermined	Undetermined	34.934246	Undetermined	34.455727	Undetermined	Undetermined	Undetermined	Undetermined	34.62464	Undetermined	Undetermined	Undetermined	Undetermined	Undetermined
PI	MIMAT0004951	hsa-miR-887-3p	Undetermined	Undetermined	Undetermined	Undetermined	Undetermined	Undetermined	Undetermined	Undetermined	Undetermined	Undetermined	Undetermined	Undetermined	35.1947	Undetermined	Undetermined	Undetermined	33.61164	Undetermined	Undetermined	39.47615	Undetermined	Undetermined	Undetermined	Undetermined	Undetermined	Undetermined	36.531864	Undetermined	37.982758	Undetermined	Undetermined	34.777634	Undetermined	Undetermined	Undetermined	Undetermined	Undetermined	Undetermined	Undetermined	38.187912	Undetermined	Undetermined	36.871883	Undetermined	Undetermined	Undetermined	Undetermined
PI	MIMAT0004765	hsa-miR-491-3p	Undetermined	Undetermined	Undetermined	Undetermined	Undetermined	Undetermined	Undetermined	Undetermined	Undetermined	Undetermined	Undetermined	Undetermined	Undetermined	Undetermined	Undetermined	Undetermined	Undetermined	Undetermined	Undetermined	Undetermined	Undetermined	Undetermined	Undetermined	Undetermined	Undetermined	Undetermined	Undetermined	Undetermined	Undetermined	Undetermined	Undetermined	Undetermined	Undetermined	Undetermined	Undetermined	Undetermined	Undetermined	Undetermined	Undetermined	Undetermined	Undetermined	Undetermined	Undetermined	Undetermined	Undetermined	Undetermined	Undetermined
PI	MIMAT0001340	hsa-miR-423-3p	33.810726	Undetermined	Undetermined	30.874226	Undetermined	Undetermined	Undetermined	29.506636	29.954388	Undetermined	Undetermined	Undetermined	Undetermined	Undetermined	Undetermined	Undetermined	27.325985	Undetermined	30.931597	30.96039	30.303947	30.627903	Undetermined	29.775902	30.82109	Undetermined	Undetermined	28.997694	Undetermined	Undetermined	30.460203	31.551262	30.381937	29.423233	29.163504	30.753407	27.31518	29.528965	29.639786	29.674835	31.511778	30.396297	Undetermined	Undetermined	Undetermined	32.83613	Undetermined
PI	MIMAT0000445	hsa-miR-126-3p	28.853289	29.97818	29.838034	27.741405	28.408432	28.827927	27.802462	26.839588	27.529877	28.04036	28.543694	27.552456	25.877806	28.478998	Undetermined	28.411083	25.556927	26.930328	27.432917	29.003593	27.450136	27.835459	Undetermined	27.796047	27.440357	28.678694	25.82646	28.200855	27.884714	28.603733	27.625818	28.789343	28.415373	26.75434	27.49651	Undetermined	25.980774	26.681429	26.806917	27.605703	28.678823	27.637735	28.48085	32.707638	29.28607	29.705702	Undetermined
PI	MIMAT0003339	hsa-miR-421	33.559006	Undetermined	33.714664	33.889744	35.42354	34.855145	34.617954	32.960346	32.527344	35.68013	Undetermined	31.985996	30.847115	Undetermined	34.48727	33.560635	30.296574	31.72089	33.34826	34.087147	34.263382	34.725517	Undetermined	32.707012	36.393063	33.651016	33.96848	32.853416	33.55009	33.60815	31.688227	33.801834	33.87285	33.43466	31.375395	Undetermined	Undetermined	Undetermined	Undetermined	32.124336	Undetermined	32.789257	36.42185	Undetermined	36.94872	Undetermined	34.17941
PI	MIMAT0002172	hsa-miR-376b-3p	35.591824	34.96024	35.9607	37.621212	Undetermined	36.82283	Undetermined	35.101063	Undetermined	34.08072	39.889004	36.77172	33.799595	36.786884	37.757168	34.62448	32.88697	Undetermined	38.713108	Undetermined	Undetermined	33.842598	34.67235	Undetermined	Undetermined	Undetermined	35.405724	35.894897	36.85769	Undetermined	33.52508	Undetermined	33.734383	36.850315	35.945717	Undetermined	33.84916	Undetermined	34.709076	Undetermined	Undetermined	Undetermined	Undetermined	Undetermined	Undetermined	Undetermined	36.428104
PI	MIMAT0000717	hsa-miR-302c-3p	Undetermined	Undetermined	Undetermined	Undetermined	Undetermined	Undetermined	Undetermined	Undetermined	Undetermined	Undetermined	Undetermined	Undetermined	Undetermined	Undetermined	Undetermined	Undetermined	Undetermined	Undetermined	Undetermined	Undetermined	Undetermined	Undetermined	Undetermined	Undetermined	Undetermined	Undetermined	Undetermined	Undetermined	Undetermined	Undetermined	Undetermined	Undetermined	Undetermined	Undetermined	Undetermined	Undetermined	Undetermined	Undetermined	Undetermined	Undetermined	Undetermined	Undetermined	Undetermined	Undetermined	Undetermined	Undetermined	Undetermined
PI	MIMAT0004808	hsa-miR-625-3p	36.75584	35.625366	39.79985	36.75718	Undetermined	Undetermined	36.597702	34.86771	Undetermined	35.386257	38.594395	36.74537	33.36506	Undetermined	37.452515	Undetermined	31.991219	35.769768	39.520824	Undetermined	34.484936	Undetermined	Undetermined	34.5679	35.713646	37.761635	35.648277	35.307175	34.277435	Undetermined	33.33779	Undetermined	36.353287	36.61251	35.322407	Undetermined	33.87595	33.974426	34.227757	Undetermined	Undetermined	35.365257	Undetermined	Undetermined	41.49218	Undetermined	Undetermined
PI	MIMAT0000764	hsa-miR-339-5p	Undetermined	37.886703	42.51989	33.68318	Undetermined	Undetermined	34.502926	Undetermined	Undetermined	Undetermined	34.80271	Undetermined	32.128227	34.36481	33.771763	32.049026	31.697392	34.811962	33.750393	38.96406	Undetermined	Undetermined	Undetermined	33.412487	33.813667	Undetermined	38.063133	34.38376	35.315525	34.647232	34.40831	Undetermined	33.8707	33.956844	34.950783	35.583363	33.883377	32.62631	32.822388	Undetermined	34.80555	33.022343	Undetermined	Undetermined	Undetermined	Undetermined	Undetermined
PI	MIMAT0004953	hsa-miR-873-5p	Undetermined	Undetermined	Undetermined	Undetermined	Undetermined	Undetermined	39.874073	Undetermined	Undetermined	Undetermined	Undetermined	Undetermined	Undetermined	Undetermined	Undetermined	Undetermined	Undetermined	Undetermined	Undetermined	Undetermined	Undetermined	Undetermined	Undetermined	Undetermined	Undetermined	Undetermined	Undetermined	Undetermined	Undetermined	Undetermined	Undetermined	Undetermined	Undetermined	Undetermined	Undetermined	Undetermined	Undetermined	Undetermined	Undetermined	Undetermined	Undetermined	Undetermined	Undetermined	Undetermined	Undetermined	Undetermined	Undetermined
PI	MIMAT0000755	hsa-miR-323a-3p	32.975315	33.48484	32.985096	34.69952	Undetermined	Undetermined	Undetermined	33.509895	35.47091	33.593685	Undetermined	Undetermined	35.426483	Undetermined	Undetermined	35.633682	33.659897	34.518707	Undetermined	34.751728	32.894154	33.849407	36.865166	36.841938	34.62117	Undetermined	32.950077	33.52486	38.218266	Undetermined	32.92651	34.7653	34.778126	34.159576	Undetermined	Undetermined	32.841034	35.98072	34.583958	33.94076	Undetermined	38.5257	Undetermined	Undetermined	Undetermined	Undetermined	36.67062
PI	MIMAT0002821	hsa-miR-181d-5p	Undetermined	Undetermined	Undetermined	Undetermined	Undetermined	Undetermined	Undetermined	Undetermined	Undetermined	Undetermined	Undetermined	Undetermined	Undetermined	Undetermined	Undetermined	Undetermined	34.97279	Undetermined	Undetermined	38.58326	Undetermined	Undetermined	Undetermined	Undetermined	37.825703	Undetermined	Undetermined	Undetermined	Undetermined	Undetermined	Undetermined	Undetermined	Undetermined	Undetermined	Undetermined	34.75163	Undetermined	Undetermined	Undetermined	Undetermined	Undetermined	Undetermined	Undetermined	Undetermined	Undetermined	Undetermined	Undetermined
PI	MIMAT0000443	hsa-miR-125a-5p	33.039047	34.55563	33.407963	33.92574	33.274937	34.837307	Undetermined	31.321985	33.834072	32.588997	31.868183	32.567062	31.71572	33.28298	33.628963	31.961449	30.500608	32.67101	32.288094	37.480686	32.318676	31.640606	33.500168	34.20732	32.21405	33.38835	31.784904	33.1971	30.292486	32.375687	33.59227	33.348717	33.460835	31.68295	33.81196	32.778053	Undetermined	31.660875	32.848934	33.150387	33.951653	33.361313	32.9282	Undetermined	Undetermined	34.121616	34.212486
PI	MIMAT0000242	hsa-miR-129-5p	Undetermined	Undetermined	Undetermined	Undetermined	Undetermined	Undetermined	Undetermined	Undetermined	Undetermined	Undetermined	Undetermined	Undetermined	Undetermined	Undetermined	Undetermined	Undetermined	Undetermined	Undetermined	Undetermined	Undetermined	Undetermined	Undetermined	Undetermined	Undetermined	Undetermined	Undetermined	Undetermined	Undetermined	Undetermined	Undetermined	Undetermined	Undetermined	Undetermined	Undetermined	Undetermined	Undetermined	Undetermined	Undetermined	Undetermined	Undetermined	Undetermined	Undetermined	Undetermined	Undetermined	Undetermined	Undetermined	Undetermined
PI	MIMAT0002812	hsa-miR-492	Undetermined	Undetermined	Undetermined	Undetermined	Undetermined	Undetermined	Undetermined	Undetermined	Undetermined	Undetermined	Undetermined	Undetermined	Undetermined	Undetermined	Undetermined	Undetermined	Undetermined	Undetermined	Undetermined	Undetermined	Undetermined	Undetermined	Undetermined	Undetermined	Undetermined	Undetermined	Undetermined	Undetermined	Undetermined	Undetermined	Undetermined	Undetermined	Undetermined	Undetermined	Undetermined	Undetermined	Undetermined	Undetermined	Undetermined	Undetermined	Undetermined	Undetermined	Undetermined	Undetermined	Undetermined	Undetermined	Undetermined
PI	MIMAT0000075	hsa-miR-20a-5p	28.516235	28.45808	28.530994	26.752913	27.474472	29.472828	26.978264	26.8641	25.588243	26.662636	27.522787	27.642786	23.004519	28.442118	Undetermined	26.927694	22.997705	25.800137	26.494438	26.952965	27.363674	27.926872	27.543114	25.662277	26.455893	27.776627	25.654245	24.742254	26.049932	28.571413	24.538822	26.430891	27.392544	26.398314	24.355806	26.415754	22.78952	24.921074	25.392385	25.63661	27.528078	25.485254	31.008621	31.542362	29.42513	26.765963	28.22925
PI	MIMAT0004955	hsa-miR-374b-5p	Undetermined	Undetermined	Undetermined	36.929436	Undetermined	35.923954	Undetermined	Undetermined	34.563858	35.283047	Undetermined	35.521626	32.454926	35.584717	36.961216	Undetermined	32.316032	35.38212	34.86605	Undetermined	33.885952	35.791058	Undetermined	33.854877	34.47477	34.94091	Undetermined	Undetermined	34.960064	36.51655	34.187443	Undetermined	35.414555	34.45143	34.650963	37.203754	34.855488	32.681087	32.78727	35.552612	34.729576	32.901512	39.923336	36.564426	34.65497	35.699627	Undetermined
PI	MIMAT0000718	hsa-miR-302d-3p	Undetermined	Undetermined	Undetermined	Undetermined	Undetermined	Undetermined	Undetermined	Undetermined	Undetermined	Undetermined	Undetermined	Undetermined	Undetermined	Undetermined	Undetermined	Undetermined	Undetermined	Undetermined	Undetermined	Undetermined	Undetermined	Undetermined	Undetermined	Undetermined	Undetermined	Undetermined	Undetermined	Undetermined	Undetermined	Undetermined	Undetermined	Undetermined	Undetermined	Undetermined	Undetermined	Undetermined	Undetermined	Undetermined	Undetermined	Undetermined	Undetermined	Undetermined	Undetermined	Undetermined	Undetermined	Undetermined	Undetermined
PI	MIMAT0000773	hsa-miR-346	Undetermined	Undetermined	35.120644	Undetermined	Undetermined	35.558628	Undetermined	Undetermined	Undetermined	Undetermined	Undetermined	Undetermined	Undetermined	Undetermined	Undetermined	Undetermined	32.592823	Undetermined	Undetermined	32.91187	Undetermined	Undetermined	Undetermined	Undetermined	Undetermined	Undetermined	Undetermined	Undetermined	Undetermined	Undetermined	Undetermined	Undetermined	Undetermined	Undetermined	Undetermined	Undetermined	Undetermined	Undetermined	Undetermined	Undetermined	34.184547	Undetermined	Undetermined	35.86896	35.724575	33.092636	Undetermined
PI	MIMAT0000757	hsa-miR-151a-3p	33.524143	33.711193	33.498974	34.624306	34.956886	34.559532	33.94018	32.563187	31.967264	33.31826	Undetermined	35.552807	30.80626	36.710983	33.527454	33.87062	29.62194	31.887363	33.90078	34.276566	32.68106	33.492123	33.2394	31.868158	33.358063	34.27302	31.126665	34.145714	32.543232	34.19527	30.901327	33.288044	34.53955	32.95629	31.902905	33.240482	30.151731	31.545889	32.40058	32.644066	34.662647	32.897392	33.199253	37.589672	33.52469	34.205585	34.72273
PI	MIMAT0003161	hsa-miR-493-3p	35.695576	Undetermined	Undetermined	Undetermined	Undetermined	Undetermined	Undetermined	35.80108	Undetermined	Undetermined	Undetermined	Undetermined	33.659374	Undetermined	Undetermined	Undetermined	34.494415	Undetermined	Undetermined	34.764618	Undetermined	Undetermined	Undetermined	Undetermined	Undetermined	36.851803	32.600048	37.46112	Undetermined	Undetermined	Undetermined	36.60772	Undetermined	35.63955	Undetermined	Undetermined	Undetermined	33.85116	34.48286	Undetermined	Undetermined	Undetermined	Undetermined	Undetermined	Undetermined	Undetermined	Undetermined
PI	MIMAT0000421	hsa-miR-122-5p	23.667555	23.797277	23.788383	30.669691	28.944294	28.625595	24.467606	26.880095	27.855055	25.721058	28.723345	26.755579	29.422285	31.546976	24.414206	28.658007	27.639086	Undetermined	28.455954	26.644007	24.754002	25.24053	25.874191	28.519718	28.99202	26.001755	25.53813	24.696848	25.62556	26.493223	27.581514	25.77933	26.931839	25.562922	27.708738	27.660206	24.398169	23.897257	Undetermined	27.595917	27.842981	29.65908	28.815681	32.74319	32.474987	31.458477	29.447618
PI	MIMAT0004511	hsa-miR-99a-3p	Undetermined	Undetermined	Undetermined	Undetermined	Undetermined	Undetermined	33.783833	Undetermined	33.519722	Undetermined	Undetermined	Undetermined	Undetermined	Undetermined	Undetermined	Undetermined	Undetermined	34.38203	Undetermined	Undetermined	Undetermined	Undetermined	Undetermined	Undetermined	Undetermined	Undetermined	Undetermined	Undetermined	Undetermined	Undetermined	Undetermined	Undetermined	Undetermined	Undetermined	Undetermined	Undetermined	Undetermined	Undetermined	Undetermined	Undetermined	Undetermined	38.379047	Undetermined	Undetermined	Undetermined	Undetermined	Undetermined
PI	MIMAT0000703	hsa-miR-361-5p	31.555386	31.611935	31.660904	30.913675	31.99296	33.519844	30.608072	29.91813	30.75472	32.461975	31.424982	30.941217	28.898006	32.712456	31.509115	30.637486	28.977043	29.683397	30.655895	30.602564	29.674955	31.562033	31.634163	30.784971	30.802845	31.856619	28.963099	29.989935	30.640295	32.012882	29.698029	30.880056	30.989372	30.009129	29.910755	30.87746	29.620674	29.566952	30.788013	30.918612	31.574297	30.777504	33.530704	34.627205	33.66501	33.570515	32.593727
PI	MIMAT0002811	hsa-miR-202-3p	Undetermined	Undetermined	Undetermined	Undetermined	Undetermined	Undetermined	Undetermined	Undetermined	Undetermined	Undetermined	Undetermined	Undetermined	39.415947	Undetermined	Undetermined	Undetermined	Undetermined	Undetermined	Undetermined	Undetermined	Undetermined	39.01559	Undetermined	Undetermined	Undetermined	Undetermined	Undetermined	Undetermined	Undetermined	Undetermined	Undetermined	Undetermined	Undetermined	Undetermined	Undetermined	Undetermined	Undetermined	Undetermined	Undetermined	34.935837	Undetermined	Undetermined	Undetermined	Undetermined	Undetermined	Undetermined	34.86209
PI	MIMAT0000423	hsa-miR-125b-5p	30.279306	Undetermined	29.790018	31.547531	31.068773	32.906876	28.921549	29.803036	30.011974	29.87741	30.516714	30.798313	29.687191	31.077139	Undetermined	29.821905	26.78141	29.977743	30.6716	31.07504	29.685385	Undetermined	30.665024	30.728487	31.3426	29.768589	28.513893	28.650635	29.848946	30.070486	30.68756	Undetermined	30.74054	29.34754	29.399544	30.016815	27.562656	27.982584	29.513079	29.186316	30.915539	29.74561	34.658417	Undetermined	34.86354	31.382177	33.03251
PI	MIMAT0002874	hsa-miR-503-5p	Undetermined	Undetermined	Undetermined	Undetermined	Undetermined	Undetermined	33.458218	36.27822	33.28246	Undetermined	36.414276	34.79015	32.17753	Undetermined	35.76335	Undetermined	31.258556	32.752647	Undetermined	Undetermined	34.353313	Undetermined	Undetermined	Undetermined	33.66117	Undetermined	32.62501	33.791157	Undetermined	37.432915	Undetermined	Undetermined	Undetermined	32.35386	Undetermined	Undetermined	Undetermined	Undetermined	Undetermined	33.778667	Undetermined	36.48575	Undetermined	Undetermined	Undetermined	Undetermined	36.014786
PI	MIMAT0000265	hsa-miR-204-5p	Undetermined	33.704647	Undetermined	Undetermined	Undetermined	Undetermined	Undetermined	Undetermined	Undetermined	Undetermined	Undetermined	33.342102	Undetermined	Undetermined	Undetermined	Undetermined	31.851833	Undetermined	Undetermined	Undetermined	31.718319	Undetermined	Undetermined	Undetermined	36.67763	33.839897	31.60665	31.998812	Undetermined	Undetermined	Undetermined	Undetermined	Undetermined	Undetermined	Undetermined	Undetermined	29.462872	31.490587	Undetermined	32.98373	Undetermined	Undetermined	Undetermined	Undetermined	Undetermined	Undetermined	Undetermined
PI	MIMAT0000245	hsa-miR-30d-5p	29.965519	30.609335	29.940737	31.584297	30.949024	32.828293	Undetermined	30.73781	29.7073	30.215425	29.96166	30.536057	27.49466	31.519289	29.040876	30.526594	26.985306	29.070086	29.686087	30.398731	29.72605	30.772799	31.850328	29.770157	30.865698	30.795324	28.068438	28.040306	Undetermined	31.090834	28.72559	Undetermined	29.987074	28.720629	28.93481	29.632065	26.929554	27.97793	29.640774	28.91894	30.975595	29.9472	31.78966	33.599804	30.958359	Undetermined	32.999657
PI	MIMAT0000688	hsa-miR-301a-3p	Undetermined	Undetermined	Undetermined	Undetermined	Undetermined	Undetermined	Undetermined	Undetermined	34.571323	34.38794	35.06418	39.203175	Undetermined	Undetermined	33.822166	Undetermined	Undetermined	Undetermined	38.78008	Undetermined	Undetermined	Undetermined	Undetermined	36.14225	Undetermined	35.106106	Undetermined	Undetermined	34.141296	32.926685	Undetermined	Undetermined	Undetermined	39.646008	30.97484	Undetermined	33.044548	31.335773	Undetermined	Undetermined	37.238316	Undetermined	Undetermined	Undetermined	Undetermined	Undetermined	Undetermined
PI	MIMAT0000705	hsa-miR-362-5p	36.572105	38.452625	37.43059	39.51398	36.74143	37.88357	37.688213	Undetermined	37.6316	38.726562	Undetermined	37.484505	Undetermined	39.236145	37.784348	37.23433	34.598778	38.688904	39.26775	35.898426	36.692352	39.040424	37.647724	38.464367	40.604427	38.752697	34.83406	Undetermined	36.886898	37.37977	Undetermined	35.886574	37.882324	36.75046	37.658157	36.4881	35.95436	37.66684	38.18643	37.27447	36.808197	37.59023	38.76857	35.8002	36.46984	Undetermined	37.310356
PI	MIMAT0004589	hsa-miR-30b-3p	Undetermined	Undetermined	Undetermined	Undetermined	Undetermined	Undetermined	Undetermined	Undetermined	Undetermined	Undetermined	Undetermined	Undetermined	Undetermined	Undetermined	Undetermined	Undetermined	34.885143	Undetermined	Undetermined	37.67324	Undetermined	Undetermined	Undetermined	Undetermined	Undetermined	Undetermined	35.042934	Undetermined	Undetermined	Undetermined	Undetermined	Undetermined	Undetermined	Undetermined	Undetermined	Undetermined	Undetermined	Undetermined	Undetermined	Undetermined	Undetermined	Undetermined	Undetermined	Undetermined	Undetermined	Undetermined	Undetermined
PI	MIMAT0003330	hsa-miR-654-5p	Undetermined	Undetermined	Undetermined	Undetermined	Undetermined	Undetermined	Undetermined	Undetermined	Undetermined	Undetermined	Undetermined	Undetermined	Undetermined	Undetermined	Undetermined	Undetermined	33.647846	Undetermined	Undetermined	Undetermined	Undetermined	Undetermined	Undetermined	Undetermined	Undetermined	Undetermined	Undetermined	34.01394	Undetermined	Undetermined	Undetermined	Undetermined	Undetermined	Undetermined	Undetermined	Undetermined	Undetermined	Undetermined	Undetermined	Undetermined	Undetermined	Undetermined	Undetermined	Undetermined	Undetermined	Undetermined	Undetermined
PI	MIMAT0003165	hsa-miR-545-3p	Undetermined	40.85823	40.841347	Undetermined	Undetermined	38.557964	Undetermined	37.457466	37.6972	Undetermined	Undetermined	36.829926	34.664192	41.728176	Undetermined	Undetermined	35.014027	39.96048	Undetermined	Undetermined	Undetermined	Undetermined	Undetermined	Undetermined	38.506805	Undetermined	33.65836	Undetermined	35.567234	Undetermined	35.589783	35.02476	Undetermined	36.650032	36.414864	34.703167	38.064556	Undetermined	38.629864	Undetermined	41.78916	35.39593	Undetermined	41.83054	40.78886	37.419228	39.533176
PI	MIMAT0004515	hsa-miR-29b-2-5p	Undetermined	Undetermined	Undetermined	Undetermined	Undetermined	Undetermined	Undetermined	34.589413	34.5447	Undetermined	Undetermined	Undetermined	33.40427	Undetermined	35.15441	Undetermined	34.36589	34.580456	Undetermined	Undetermined	Undetermined	Undetermined	Undetermined	Undetermined	Undetermined	Undetermined	Undetermined	34.59914	35.631115	Undetermined	Undetermined	Undetermined	Undetermined	34.652283	Undetermined	Undetermined	34.432095	34.9078	34.39101	Undetermined	Undetermined	Undetermined	Undetermined	Undetermined	Undetermined	Undetermined	Undetermined
PI	MIMAT0002807	hsa-miR-491-5p	35.70287	Undetermined	41.937103	36.39725	Undetermined	39.32555	Undetermined	Undetermined	Undetermined	35.910484	Undetermined	Undetermined	35.469215	41.422543	34.871517	Undetermined	32.91497	34.848965	39.34479	Undetermined	Undetermined	Undetermined	37.40453	35.805565	Undetermined	Undetermined	37.77514	Undetermined	34.466618	Undetermined	38.845867	Undetermined	Undetermined	Undetermined	Undetermined	35.047913	33.426132	Undetermined	Undetermined	Undetermined	37.555923	39.90364	39.25668	41.878742	Undetermined	Undetermined	Undetermined
PI	MIMAT0003218	hsa-miR-92b-3p	34.824417	37.90525	Undetermined	Undetermined	35.20121	Undetermined	Undetermined	Undetermined	35.50794	33.80932	Undetermined	35.594116	Undetermined	Undetermined	Undetermined	34.82514	32.103657	34.54399	35.782406	38.81809	Undetermined	Undetermined	Undetermined	34.4275	35.528816	37.92607	31.711706	37.285755	35.370846	35.465572	Undetermined	Undetermined	Undetermined	Undetermined	34.84459	Undetermined	32.942474	34.61704	34.515892	34.42421	35.24337	35.321327	Undetermined	40.662724	39.66806	Undetermined	Undetermined
PI	MIMAT0004952	hsa-miR-665	Undetermined	Undetermined	Undetermined	Undetermined	Undetermined	34.568024	Undetermined	Undetermined	Undetermined	Undetermined	Undetermined	Undetermined	Undetermined	Undetermined	Undetermined	Undetermined	Undetermined	Undetermined	Undetermined	38.581017	Undetermined	Undetermined	Undetermined	Undetermined	41.459538	Undetermined	32.80797	Undetermined	Undetermined	Undetermined	Undetermined	Undetermined	Undetermined	Undetermined	Undetermined	Undetermined	Undetermined	Undetermined	Undetermined	Undetermined	Undetermined	Undetermined	Undetermined	Undetermined	39.30131	Undetermined	39.53011
PI	MIMAT0002878	hsa-miR-506-3p	Undetermined	Undetermined	Undetermined	Undetermined	Undetermined	Undetermined	Undetermined	Undetermined	Undetermined	Undetermined	Undetermined	Undetermined	Undetermined	Undetermined	Undetermined	Undetermined	Undetermined	Undetermined	Undetermined	Undetermined	Undetermined	Undetermined	Undetermined	Undetermined	Undetermined	Undetermined	Undetermined	Undetermined	Undetermined	Undetermined	Undetermined	Undetermined	Undetermined	Undetermined	Undetermined	Undetermined	Undetermined	Undetermined	Undetermined	Undetermined	Undetermined	Undetermined	Undetermined	Undetermined	Undetermined	Undetermined	Undetermined
PI	MIMAT0000707	hsa-miR-363-3p	Undetermined	31.510899	31.666183	Undetermined	31.01067	32.704956	Undetermined	29.528883	28.539839	29.365788	29.789762	30.197172	25.990732	30.890842	30.340048	30.308237	24.969183	27.710093	29.510855	30.942131	31.140427	31.183502	30.398981	28.229418	30.02267	30.76733	28.636564	29.371878	29.39754	31.81393	27.826424	29.421995	29.127209	29.088963	27.46648	29.047321	25.710701	27.985214	27.890146	28.669933	30.089476	27.912127	Undetermined	Undetermined	32.885906	29.695509	30.867296
PI	MIMAT0000426	hsa-miR-132-3p	34.829365	36.811115	34.659035	39.15154	33.024673	33.945526	32.74881	32.63825	32.463924	32.477036	34.62119	33.436066	31.693085	Undetermined	33.741264	32.974648	31.52562	32.91767	32.869293	37.614468	Undetermined	Undetermined	32.54051	32.786602	Undetermined	33.41912	31.724926	31.658869	33.593052	34.57444	32.712765	34.34339	34.558857	32.56499	32.537357	Undetermined	31.49108	32.552975	32.54465	33.72938	33.820263	35.820995	34.74118	34.033318	33.631874	33.55373	Undetermined
PI	MIMAT0003321	hsa-miR-651-5p	Undetermined	Undetermined	Undetermined	Undetermined	Undetermined	Undetermined	Undetermined	Undetermined	34.61253	Undetermined	Undetermined	Undetermined	Undetermined	Undetermined	34.87608	Undetermined	34.33207	Undetermined	Undetermined	Undetermined	Undetermined	Undetermined	35.610542	37.446285	Undetermined	Undetermined	35.35634	Undetermined	Undetermined	Undetermined	33.700413	Undetermined	Undetermined	Undetermined	38.329853	Undetermined	35.866734	37.318737	Undetermined	37.704872	34.756615	Undetermined	Undetermined	Undetermined	Undetermined	Undetermined	Undetermined
PI	MIMAT0003297	hsa-miR-628-3p	Undetermined	Undetermined	Undetermined	34.732685	Undetermined	Undetermined	36.752556	39.74834	37.567474	Undetermined	Undetermined	Undetermined	34.40679	Undetermined	Undetermined	35.491356	33.83509	Undetermined	33.797504	Undetermined	36.431107	Undetermined	Undetermined	Undetermined	Undetermined	Undetermined	Undetermined	34.419792	Undetermined	Undetermined	34.429752	Undetermined	35.485065	38.702087	39.373997	Undetermined	33.62613	33.594048	36.906837	Undetermined	Undetermined	Undetermined	Undetermined	Undetermined	36.417946	Undetermined	Undetermined
PI	MIMAT0002814	hsa-miR-432-5p	32.75395	33.714405	32.896023	36.278625	35.45075	Undetermined	37.335796	35.43113	35.288338	34.64463	35.46507	33.81942	32.486732	Undetermined	35.45568	34.311584	33.349415	Undetermined	Undetermined	Undetermined	34.143723	33.321804	35.641876	35.732025	34.58985	34.695927	30.74722	33.79777	35.453255	Undetermined	32.276157	33.913364	Undetermined	33.979465	33.501823	33.636314	31.922775	33.766685	34.27121	33.851944	38.477154	37.1629	Undetermined	Undetermined	35.31977	Undetermined	37.902634
PI	MIMAT0000453	hsa-miR-154-3p	39.929855	Undetermined	Undetermined	Undetermined	Undetermined	Undetermined	37.859623	Undetermined	Undetermined	37.579746	Undetermined	Undetermined	Undetermined	Undetermined	Undetermined	Undetermined	Undetermined	38.985966	Undetermined	Undetermined	Undetermined	Undetermined	Undetermined	Undetermined	Undetermined	Undetermined	35.206356	Undetermined	Undetermined	Undetermined	Undetermined	Undetermined	39.024162	37.516785	Undetermined	Undetermined	37.458416	Undetermined	Undetermined	Undetermined	Undetermined	Undetermined	Undetermined	Undetermined	Undetermined	Undetermined	Undetermined
PI	MIMAT0000084	hsa-miR-27a-3p	Undetermined	Undetermined	Undetermined	32.45346	31.324272	Undetermined	29.009205	29.72923	29.898705	Undetermined	30.982235	29.701805	29.00418	32.680553	Undetermined	30.24689	Undetermined	30.498074	30.669668	29.602676	Undetermined	Undetermined	30.616337	30.833805	30.931051	30.381489	26.547571	Undetermined	29.426363	30.269457	28.906313	Undetermined	29.837187	Undetermined	29.94237	29.758465	28.223082	27.54279	29.502684	29.858986	31.917465	30.761595	Undetermined	36.25511	35.64705	32.478764	31.860975
PI	MIMAT0000720	hsa-miR-376c-3p	32.11756	32.886776	32.911694	33.866352	33.776287	34.890263	32.717148	31.87981	32.02552	31.497215	33.4141	32.575882	30.607668	34.035625	Undetermined	32.396572	28.97606	32.891827	33.670944	32.679764	31.82092	Undetermined	32.627586	33.708427	33.548397	34.099888	30.608055	30.96808	33.706715	33.442486	29.082376	32.663116	31.85886	32.063538	31.803093	32.922016	30.548563	30.986876	31.046543	31.621294	34.95245	33.287106	Undetermined	37.381447	35.848335	35.919937	32.918346
PI	MIMAT0004983	hsa-miR-940	Undetermined	37.081676	Undetermined	Undetermined	Undetermined	Undetermined	33.198837	34.25936	34.811394	35.803226	Undetermined	34.317417	Undetermined	36.06104	35.115154	Undetermined	Undetermined	33.382572	Undetermined	Undetermined	Undetermined	Undetermined	Undetermined	34.744946	34.281315	Undetermined	31.947418	Undetermined	33.25815	Undetermined	Undetermined	Undetermined	Undetermined	34.298923	33.543034	Undetermined	Undetermined	Undetermined	Undetermined	Undetermined	Undetermined	Undetermined	Undetermined	Undetermined	Undetermined	Undetermined	Undetermined
PI	MIMAT0004495	hsa-miR-22-5p	Undetermined	Undetermined	Undetermined	35.579327	Undetermined	34.838512	32.861256	35.428673	33.05831	35.27818	36.85942	34.33343	31.47794	34.081936	32.820297	33.42647	31.151922	35.376804	37.53903	34.720325	Undetermined	34.859066	Undetermined	32.8892	33.86821	38.997032	Undetermined	34.765953	38.257378	32.936493	39.082973	35.80103	35.336838	33.014217	35.232964	35.297596	32.538673	33.25588	33.77725	Undetermined	34.130836	33.95282	Undetermined	Undetermined	Undetermined	34.386017	34.02418
PI	MIMAT0000281	hsa-miR-224-5p	34.980865	Undetermined	Undetermined	Undetermined	Undetermined	35.0601	34.189014	35.317688	Undetermined	34.50872	Undetermined	Undetermined	32.29266	Undetermined	35.34492	Undetermined	32.69831	Undetermined	Undetermined	Undetermined	Undetermined	Undetermined	Undetermined	35.385677	34.687645	Undetermined	34.410065	35.001877	33.99752	Undetermined	33.64698	Undetermined	34.22354	Undetermined	Undetermined	Undetermined	33.86261	33.679916	Undetermined	Undetermined	36.502228	Undetermined	Undetermined	Undetermined	Undetermined	Undetermined	35.258587
PI	MIMAT0004947	hsa-miR-885-5p	32.01088	32.002182	31.671165	35.99985	36.491135	33.83331	29.759914	33.994415	34.77786	Undetermined	34.94316	34.921974	34.831146	36.54937	30.684977	33.46246	33.45153	34.190483	35.4753	33.94145	31.72619	31.871996	33.48002	36.890686	33.508286	33.520733	31.846706	33.83101	31.50553	33.93778	33.689396	32.878777	34.690647	32.071102	34.554676	35.791203	33.84035	28.909277	34.5082	34.447628	35.025543	Undetermined	Undetermined	44.458786	Undetermined	Undetermined	Undetermined
PI	MIMAT0000510	hsa-miR-320a	28.045069	28.429205	27.909842	28.478518	28.837482	29.624088	27.72482	28.444063	26.922287	Undetermined	28.683214	28.449305	25.861351	29.753689	27.781536	28.233116	25.678423	27.61013	27.446548	27.776413	27.491041	27.420725	27.79206	26.719433	27.66458	28.750633	25.622217	27.669537	27.624285	28.845215	25.98856	27.911947	27.854105	27.466648	26.717817	29.005503	24.940115	26.92814	27.828037	27.61526	28.973114	27.707285	29.50691	31.583494	28.858852	29.568745	28.974815
PI	MIMAT0001412	hsa-miR-18b-5p	31.627235	31.93807	30.974247	31.543167	31.223244	Undetermined	31.709333	31.144674	30.039698	30.910563	30.946619	33.36528	27.46654	Undetermined	32.074642	31.543287	28.41962	32.05809	31.475807	31.616335	31.419233	33.895256	31.932194	Undetermined	31.301521	32.02103	29.625664	29.603632	30.810202	32.838463	29.232656	30.367117	31.973793	30.519356	28.829023	30.899393	27.547873	28.852057	29.965097	29.567335	31.908169	29.474194	33.968754	Undetermined	31.712132	31.47188	32.50957
PI	MIMAT0000262	hsa-miR-187-3p	Undetermined	Undetermined	Undetermined	Undetermined	Undetermined	Undetermined	Undetermined	Undetermined	Undetermined	Undetermined	Undetermined	Undetermined	Undetermined	Undetermined	Undetermined	Undetermined	Undetermined	Undetermined	34.54402	Undetermined	Undetermined	Undetermined	Undetermined	Undetermined	Undetermined	Undetermined	Undetermined	Undetermined	Undetermined	Undetermined	Undetermined	Undetermined	Undetermined	Undetermined	Undetermined	Undetermined	Undetermined	Undetermined	Undetermined	Undetermined	Undetermined	Undetermined	Undetermined	Undetermined	Undetermined	Undetermined	Undetermined
PI	MIMAT0002859	hsa-miR-516b-5p	Undetermined	Undetermined	Undetermined	36.98371	Undetermined	Undetermined	36.559696	Undetermined	35.67412	Undetermined	Undetermined	Undetermined	Undetermined	Undetermined	Undetermined	Undetermined	Undetermined	40.28854	Undetermined	Undetermined	Undetermined	Undetermined	Undetermined	Undetermined	Undetermined	Undetermined	Undetermined	Undetermined	Undetermined	Undetermined	Undetermined	Undetermined	Undetermined	Undetermined	Undetermined	Undetermined	Undetermined	Undetermined	Undetermined	Undetermined	Undetermined	Undetermined	Undetermined	Undetermined	Undetermined	Undetermined	Undetermined
PI	MIMAT0000716	hsa-miR-302c-5p	Undetermined	Undetermined	Undetermined	Undetermined	Undetermined	Undetermined	Undetermined	Undetermined	Undetermined	Undetermined	Undetermined	Undetermined	Undetermined	Undetermined	Undetermined	Undetermined	Undetermined	Undetermined	Undetermined	Undetermined	Undetermined	Undetermined	Undetermined	Undetermined	Undetermined	Undetermined	Undetermined	Undetermined	Undetermined	Undetermined	Undetermined	Undetermined	Undetermined	Undetermined	Undetermined	Undetermined	Undetermined	Undetermined	Undetermined	Undetermined	Undetermined	Undetermined	Undetermined	Undetermined	Undetermined	Undetermined	Undetermined
PI	MIMAT0003254	hsa-miR-548b-3p	Undetermined	37.360325	Undetermined	Undetermined	Undetermined	Undetermined	Undetermined	Undetermined	Undetermined	39.46038	39.53944	Undetermined	37.016693	Undetermined	36.24732	Undetermined	Undetermined	Undetermined	Undetermined	Undetermined	Undetermined	37.76902	Undetermined	39.208447	Undetermined	Undetermined	35.40885	Undetermined	Undetermined	Undetermined	Undetermined	Undetermined	Undetermined	Undetermined	Undetermined	40.073776	Undetermined	Undetermined	Undetermined	Undetermined	39.7203	Undetermined	Undetermined	Undetermined	Undetermined	Undetermined	Undetermined
PI	MIMAT0000456	hsa-miR-186-5p	Undetermined	35.97916	Undetermined	37.88651	35.92654	Undetermined	36.88423	Undetermined	36.652405	37.70558	35.81746	36.816383	32.52947	36.030434	39.354782	35.714947	31.449589	38.857197	Undetermined	35.55135	36.27721	36.544918	Undetermined	35.818783	34.988964	35.025642	29.88115	34.770733	35.50421	37.484436	33.56708	Undetermined	35.272503	35.017986	33.368916	33.587704	31.845572	33.762936	35.879623	34.668213	37.51587	34.723114	Undetermined	Undetermined	Undetermined	36.94607	Undetermined
PI	MIMAT0000231	hsa-miR-199a-5p	Undetermined	38.75709	Undetermined	35.60735	Undetermined	40.34311	34.89595	Undetermined	Undetermined	35.635635	35.905987	35.91853	31.629992	34.0943	Undetermined	35.62536	31.443518	32.49136	Undetermined	Undetermined	35.916084	Undetermined	Undetermined	Undetermined	34.981625	39.74136	33.79104	35.55593	Undetermined	34.724422	38.393833	37.94603	Undetermined	35.75575	34.556	33.932148	33.68041	33.737057	Undetermined	33.666927	Undetermined	38.72171	39.77984	Undetermined	Undetermined	34.584053	Undetermined
PI	MIMAT0000646	hsa-miR-155-5p	35.76716	Undetermined	35.20923	33.8691	Undetermined	Undetermined	38.297035	31.665678	34.955772	Undetermined	Undetermined	35.924877	32.39928	34.12374	33.505695	34.90925	34.81391	33.968853	Undetermined	Undetermined	Undetermined	33.395267	Undetermined	33.424873	Undetermined	34.886917	Undetermined	Undetermined	Undetermined	Undetermined	Undetermined	35.14785	Undetermined	38.33537	Undetermined	Undetermined	35.43154	31.784452	33.462597	Undetermined	33.152233	34.27799	33.39226	35.391	33.76763	38.66112	Undetermined
PI	MIMAT0000104	hsa-miR-107	32.813217	33.055	32.68643	32.859013	32.948044	35.51123	31.915932	31.908363	30.604507	31.862581	36.06092	32.91022	27.775229	33.57395	32.35745	30.957325	25.543407	29.827633	32.35769	34.52282	31.821642	31.42397	32.90023	30.470692	31.455061	33.454754	31.593542	34.244205	32.29622	33.775364	30.780361	35.933033	32.66986	31.634039	29.70468	31.802914	29.83777	29.94372	30.71973	30.817362	32.428158	29.759193	Undetermined	Undetermined	Undetermined	31.417631	32.564148
PI	MIMAT0000715	hsa-miR-302b-3p	Undetermined	Undetermined	Undetermined	Undetermined	Undetermined	Undetermined	Undetermined	Undetermined	Undetermined	Undetermined	Undetermined	Undetermined	Undetermined	Undetermined	Undetermined	Undetermined	Undetermined	Undetermined	Undetermined	38.730587	Undetermined	Undetermined	Undetermined	Undetermined	Undetermined	Undetermined	Undetermined	Undetermined	Undetermined	Undetermined	Undetermined	Undetermined	Undetermined	Undetermined	Undetermined	Undetermined	Undetermined	Undetermined	Undetermined	Undetermined	Undetermined	Undetermined	Undetermined	Undetermined	Undetermined	Undetermined	Undetermined
PI	MIMAT0003325	hsa-miR-662	Undetermined	38.758625	40.331806	Undetermined	Undetermined	Undetermined	Undetermined	Undetermined	Undetermined	Undetermined	Undetermined	Undetermined	Undetermined	Undetermined	Undetermined	Undetermined	Undetermined	39.795155	Undetermined	Undetermined	Undetermined	Undetermined	Undetermined	Undetermined	Undetermined	Undetermined	33.196796	Undetermined	Undetermined	Undetermined	Undetermined	Undetermined	Undetermined	41.867615	Undetermined	Undetermined	Undetermined	Undetermined	Undetermined	Undetermined	37.730225	Undetermined	Undetermined	40.024944	39.201447	Undetermined	Undetermined
PI	MIMAT0002853	hsa-miR-519d-3p	Undetermined	Undetermined	Undetermined	Undetermined	Undetermined	Undetermined	31.642157	Undetermined	Undetermined	Undetermined	Undetermined	Undetermined	30.691973	33.934643	Undetermined	33.846313	Undetermined	Undetermined	32.92779	Undetermined	Undetermined	Undetermined	Undetermined	Undetermined	Undetermined	Undetermined	Undetermined	Undetermined	Undetermined	Undetermined	Undetermined	Undetermined	Undetermined	Undetermined	Undetermined	Undetermined	Undetermined	Undetermined	Undetermined	Undetermined	Undetermined	Undetermined	Undetermined	Undetermined	Undetermined	Undetermined	Undetermined
PI	MIMAT0002176	hsa-miR-485-3p	34.84802	37.55325	34.40949	Undetermined	Undetermined	Undetermined	Undetermined	33.777424	Undetermined	33.84128	Undetermined	Undetermined	32.76233	Undetermined	Undetermined	33.949028	32.529476	34.261047	34.119335	Undetermined	34.640427	33.399406	Undetermined	36.079353	32.95566	Undetermined	35.716347	32.550926	Undetermined	Undetermined	32.871246	34.406857	34.724525	33.587242	33.68637	33.730927	32.921246	33.511036	Undetermined	Undetermined	Undetermined	33.95756	Undetermined	Undetermined	Undetermined	Undetermined	Undetermined
PI	MIMAT0000318	hsa-miR-200b-3p	36.043602	Undetermined	41.876225	34.70399	36.783413	Undetermined	Undetermined	Undetermined	Undetermined	Undetermined	39.897713	35.459534	39.62056	Undetermined	Undetermined	35.464283	32.864124	30.948837	Undetermined	Undetermined	Undetermined	34.682697	Undetermined	37.454155	36.53832	34.795124	32.6229	36.97071	33.454075	34.507713	35.26254	Undetermined	37.84887	34.726894	34.681717	34.623642	33.64972	34.64702	36.491413	34.773	33.73757	34.85133	34.92617	Undetermined	Undetermined	Undetermined	Undetermined
PI	MIMAT0000754	hsa-miR-337-3p	41.509373	36.53843	36.047836	Undetermined	Undetermined	Undetermined	Undetermined	36.264797	36.47145	Undetermined	Undetermined	35.376957	34.47334	40.470318	36.532135	Undetermined	33.71853	33.96982	36.95989	Undetermined	Undetermined	37.346066	35.75935	Undetermined	Undetermined	Undetermined	36.18374	Undetermined	Undetermined	Undetermined	34.53753	Undetermined	34.662132	35.76606	35.51853	40.613777	32.762875	34.893433	Undetermined	36.427006	35.6648	35.397766	Undetermined	Undetermined	Undetermined	35.280743	Undetermined
PI	MIMAT0002816	hsa-miR-494-3p	Undetermined	Undetermined	Undetermined	Undetermined	Undetermined	Undetermined	Undetermined	Undetermined	Undetermined	37.278313	Undetermined	Undetermined	Undetermined	Undetermined	Undetermined	35.83456	36.806873	Undetermined	Undetermined	Undetermined	Undetermined	Undetermined	Undetermined	Undetermined	Undetermined	Undetermined	Undetermined	Undetermined	Undetermined	Undetermined	34.633068	Undetermined	Undetermined	Undetermined	Undetermined	Undetermined	Undetermined	37.001076	Undetermined	36.59508	Undetermined	Undetermined	Undetermined	Undetermined	Undetermined	Undetermined	Undetermined
PI	MIMAT0000723	hsa-miR-371a-3p	Undetermined	Undetermined	Undetermined	Undetermined	Undetermined	Undetermined	Undetermined	Undetermined	Undetermined	Undetermined	Undetermined	Undetermined	Undetermined	Undetermined	Undetermined	Undetermined	Undetermined	Undetermined	Undetermined	Undetermined	Undetermined	Undetermined	Undetermined	Undetermined	Undetermined	41.72829	Undetermined	Undetermined	Undetermined	Undetermined	Undetermined	Undetermined	Undetermined	Undetermined	Undetermined	Undetermined	36.63178	Undetermined	Undetermined	Undetermined	Undetermined	Undetermined	Undetermined	Undetermined	Undetermined	Undetermined	Undetermined
PI	MIMAT0003307	hsa-miR-637	Undetermined	Undetermined	Undetermined	Undetermined	Undetermined	Undetermined	Undetermined	Undetermined	Undetermined	Undetermined	Undetermined	Undetermined	Undetermined	Undetermined	Undetermined	Undetermined	Undetermined	Undetermined	Undetermined	Undetermined	Undetermined	Undetermined	Undetermined	Undetermined	Undetermined	Undetermined	Undetermined	Undetermined	Undetermined	Undetermined	Undetermined	Undetermined	Undetermined	Undetermined	Undetermined	Undetermined	Undetermined	Undetermined	Undetermined	Undetermined	Undetermined	Undetermined	Undetermined	Undetermined	Undetermined	Undetermined	Undetermined
PI	MIMAT0000436	hsa-miR-144-3p	31.52622	Undetermined	32.73641	Undetermined	31.284481	33.166893	Undetermined	30.653652	27.579576	Undetermined	31.303099	30.826347	25.737654	32.462444	30.69438	29.807842	23.026123	Undetermined	30.290396	30.598276	Undetermined	Undetermined	30.914614	Undetermined	30.265223	Undetermined	26.557322	30.191532	28.756292	30.790207	25.969692	29.402365	Undetermined	Undetermined	26.976837	28.528717	25.44667	27.846136	26.870258	Undetermined	30.764692	27.734879	Undetermined	Undetermined	Undetermined	Undetermined	29.771284
PI	MIMAT0004489	hsa-miR-16-1-3p	Undetermined	35.926117	Undetermined	Undetermined	Undetermined	Undetermined	Undetermined	Undetermined	Undetermined	39.571888	Undetermined	Undetermined	Undetermined	Undetermined	Undetermined	Undetermined	Undetermined	Undetermined	Undetermined	Undetermined	Undetermined	Undetermined	Undetermined	Undetermined	Undetermined	Undetermined	34.31181	Undetermined	Undetermined	35.079567	Undetermined	Undetermined	Undetermined	Undetermined	34.02013	34.466732	33.68824	36.724403	34.946667	34.498272	Undetermined	40.488155	Undetermined	Undetermined	Undetermined	Undetermined	Undetermined
PI	MIMAT0003300	hsa-miR-631	Undetermined	Undetermined	Undetermined	Undetermined	Undetermined	Undetermined	Undetermined	Undetermined	Undetermined	Undetermined	Undetermined	Undetermined	Undetermined	Undetermined	Undetermined	Undetermined	Undetermined	Undetermined	Undetermined	Undetermined	Undetermined	Undetermined	Undetermined	Undetermined	Undetermined	Undetermined	Undetermined	Undetermined	Undetermined	Undetermined	Undetermined	Undetermined	Undetermined	Undetermined	Undetermined	Undetermined	Undetermined	Undetermined	Undetermined	Undetermined	Undetermined	Undetermined	Undetermined	Undetermined	Undetermined	Undetermined	Undetermined
PI	MIMAT0000686	hsa-miR-34c-5p	Undetermined	Undetermined	Undetermined	Undetermined	Undetermined	Undetermined	Undetermined	Undetermined	Undetermined	Undetermined	Undetermined	Undetermined	Undetermined	Undetermined	Undetermined	Undetermined	Undetermined	Undetermined	Undetermined	Undetermined	Undetermined	Undetermined	Undetermined	Undetermined	Undetermined	Undetermined	Undetermined	Undetermined	Undetermined	Undetermined	Undetermined	Undetermined	Undetermined	Undetermined	Undetermined	Undetermined	Undetermined	Undetermined	Undetermined	Undetermined	Undetermined	Undetermined	Undetermined	Undetermined	Undetermined	Undetermined	Undetermined
PI	MIMAT0000268	hsa-miR-211-5p	Undetermined	Undetermined	Undetermined	Undetermined	Undetermined	Undetermined	Undetermined	Undetermined	Undetermined	Undetermined	Undetermined	Undetermined	Undetermined	Undetermined	Undetermined	Undetermined	Undetermined	Undetermined	Undetermined	35.561653	Undetermined	Undetermined	Undetermined	Undetermined	Undetermined	Undetermined	Undetermined	Undetermined	Undetermined	Undetermined	Undetermined	Undetermined	Undetermined	Undetermined	Undetermined	Undetermined	34.142868	Undetermined	Undetermined	Undetermined	Undetermined	Undetermined	Undetermined	Undetermined	Undetermined	Undetermined	Undetermined
PI	MIMAT0003885	hsa-miR-454-3p	Undetermined	Undetermined	Undetermined	31.662582	Undetermined	Undetermined	32.536663	Undetermined	31.75487	Undetermined	Undetermined	Undetermined	29.326456	33.65079	31.31433	Undetermined	30.155245	32.52255	31.872292	32.895016	Undetermined	Undetermined	Undetermined	Undetermined	31.326197	Undetermined	29.665054	Undetermined	Undetermined	Undetermined	31.823662	Undetermined	32.71322	Undetermined	Undetermined	33.749615	32.024723	30.14339	32.517933	Undetermined	Undetermined	30.60953	Undetermined	Undetermined	32.490482	35.171017	33.848854
PI	MIMAT0000067	hsa-let-7f-5p	35.025032	33.66188	32.934658	31.693913	32.316463	34.63886	Undetermined	31.734991	31.891293	32.204544	32.4605	33.38424	27.696003	33.885223	32.751614	31.847296	28.024857	31.577927	31.502869	33.77698	32.281425	33.322258	32.544544	31.388414	30.863089	32.58163	31.201847	32.633675	31.85273	32.390167	31.239992	32.504807	32.592216	32.419636	30.269453	Undetermined	30.410639	29.602524	31.379818	31.382172	32.877464	31.131195	35.360348	37.72483	33.56364	33.71965	33.99246
PI	MIMAT0000692	hsa-miR-30e-5p	31.08805	30.4976	31.458727	30.069508	30.841827	32.509827	29.449366	Undetermined	29.94332	30.698032	30.142187	31.006323	Undetermined	33.28356	29.51648	29.31203	25.714819	27.559881	30.717615	31.657705	30.872879	31.273514	32.010258	28.767057	29.68077	29.781742	28.36331	28.632294	28.77112	29.773777	29.016474	30.912619	28.781658	30.545038	26.855072	29.52081	25.965235	27.451683	27.852394	28.606705	29.777258	28.027395	37.39527	Undetermined	33.86756	30.72413	32.005333
PI	MIMAT0000255	hsa-miR-34a-5p	35.117687	35.52348	Undetermined	Undetermined	Undetermined	35.536446	Undetermined	34.432125	Undetermined	Undetermined	34.357353	34.023632	35.400845	Undetermined	30.809822	34.45359	33.977566	32.85434	35.38235	Undetermined	35.300045	Undetermined	38.456474	33.5036	Undetermined	Undetermined	36.66358	Undetermined	Undetermined	34.86709	34.91404	35.529327	40.540257	34.378796	34.46265	35.823765	32.816154	33.03631	35.000103	33.880154	34.649044	34.39752	Undetermined	Undetermined	Undetermined	35.00341	Undetermined
PI	MIMAT0003326	hsa-miR-663a	35.301327	37.87314	37.251247	34.77523	Undetermined	Undetermined	38.409496	39.62679	36.890137	37.42783	Undetermined	Undetermined	Undetermined	38.67612	36.71528	34.794617	Undetermined	Undetermined	Undetermined	39.188137	37.768948	38.543835	Undetermined	Undetermined	36.79454	39.26938	31.61185	Undetermined	40.567707	38.596733	35.210835	35.523968	36.254383	36.990036	36.056984	35.126457	36.160854	Undetermined	Undetermined	37.603207	37.8397	40.26009	40.017246	38.025227	35.738953	Undetermined	37.555386
PI	MIMAT0002861	hsa-miR-518e-3p	Undetermined	Undetermined	Undetermined	34.665203	Undetermined	Undetermined	31.869295	Undetermined	Undetermined	38.254086	Undetermined	35.620518	Undetermined	Undetermined	Undetermined	35.385365	Undetermined	Undetermined	Undetermined	Undetermined	Undetermined	Undetermined	Undetermined	Undetermined	Undetermined	Undetermined	Undetermined	Undetermined	Undetermined	Undetermined	Undetermined	Undetermined	Undetermined	Undetermined	Undetermined	Undetermined	Undetermined	Undetermined	Undetermined	Undetermined	Undetermined	Undetermined	Undetermined	Undetermined	Undetermined	Undetermined	Undetermined
PI	MIMAT0000100	hsa-miR-29b-3p	41.32257	Undetermined	Undetermined	Undetermined	36.884914	Undetermined	Undetermined	Undetermined	33.039463	33.939144	Undetermined	Undetermined	Undetermined	33.5662	32.166996	Undetermined	Undetermined	Undetermined	Undetermined	Undetermined	34.592545	Undetermined	Undetermined	Undetermined	Undetermined	Undetermined	Undetermined	Undetermined	34.65443	Undetermined	Undetermined	33.213142	Undetermined	33.148308	Undetermined	Undetermined	Undetermined	Undetermined	32.557037	Undetermined	Undetermined	Undetermined	Undetermined	41.05326	Undetermined	34.97476	Undetermined
PI	MIMAT0003336	hsa-miR-658	Undetermined	Undetermined	Undetermined	Undetermined	Undetermined	Undetermined	Undetermined	Undetermined	Undetermined	Undetermined	Undetermined	Undetermined	Undetermined	Undetermined	Undetermined	Undetermined	Undetermined	Undetermined	Undetermined	Undetermined	Undetermined	Undetermined	Undetermined	Undetermined	Undetermined	Undetermined	33.92261	Undetermined	Undetermined	Undetermined	Undetermined	Undetermined	Undetermined	Undetermined	Undetermined	Undetermined	Undetermined	Undetermined	Undetermined	Undetermined	Undetermined	Undetermined	Undetermined	Undetermined	Undetermined	Undetermined	Undetermined
PI	MIMAT0003237	hsa-miR-572	Undetermined	Undetermined	Undetermined	Undetermined	Undetermined	Undetermined	Undetermined	Undetermined	36.956966	Undetermined	Undetermined	Undetermined	Undetermined	40.838303	Undetermined	Undetermined	Undetermined	Undetermined	Undetermined	Undetermined	Undetermined	Undetermined	Undetermined	Undetermined	Undetermined	Undetermined	Undetermined	Undetermined	Undetermined	Undetermined	Undetermined	Undetermined	Undetermined	Undetermined	Undetermined	Undetermined	Undetermined	Undetermined	Undetermined	Undetermined	Undetermined	Undetermined	Undetermined	Undetermined	Undetermined	Undetermined	Undetermined
PI	MIMAT0004185	hsa-miR-802	Undetermined	Undetermined	Undetermined	Undetermined	Undetermined	Undetermined	Undetermined	Undetermined	Undetermined	Undetermined	Undetermined	Undetermined	Undetermined	Undetermined	Undetermined	36.019768	Undetermined	Undetermined	Undetermined	Undetermined	Undetermined	Undetermined	Undetermined	Undetermined	Undetermined	Undetermined	Undetermined	Undetermined	Undetermined	Undetermined	Undetermined	Undetermined	Undetermined	Undetermined	Undetermined	Undetermined	Undetermined	Undetermined	Undetermined	Undetermined	Undetermined	Undetermined	Undetermined	Undetermined	Undetermined	Undetermined	Undetermined
PI	MIMAT0002854	hsa-miR-521	Undetermined	Undetermined	Undetermined	35.87954	Undetermined	Undetermined	32.948086	Undetermined	Undetermined	Undetermined	Undetermined	34.925594	Undetermined	Undetermined	Undetermined	Undetermined	Undetermined	Undetermined	Undetermined	Undetermined	Undetermined	Undetermined	Undetermined	Undetermined	Undetermined	Undetermined	Undetermined	Undetermined	Undetermined	Undetermined	Undetermined	Undetermined	Undetermined	Undetermined	Undetermined	Undetermined	Undetermined	Undetermined	Undetermined	Undetermined	Undetermined	Undetermined	Undetermined	Undetermined	Undetermined	Undetermined	Undetermined
PI	MIMAT0001627	hsa-miR-433-3p	33.7079	35.931736	34.665737	Undetermined	Undetermined	Undetermined	35.61747	36.52116	Undetermined	35.63759	38.398235	33.836033	35.569687	Undetermined	36.417854	34.357075	33.95844	34.884926	36.56815	Undetermined	33.536907	35.487946	35.916054	Undetermined	Undetermined	Undetermined	33.69107	33.02457	Undetermined	Undetermined	33.264194	34.407887	34.864784	34.76319	33.680763	36.03682	34.577175	Undetermined	35.551125	33.930355	34.87574	36.56623	Undetermined	Undetermined	Undetermined	36.614937	35.59356
PI	MIMAT0003338	hsa-miR-660-5p	32.938644	31.960104	32.03004	31.6213	31.809517	32.420914	30.792948	29.77058	29.61675	30.990948	30.72705	29.972773	27.697704	30.799854	30.826185	30.95251	27.558846	29.610317	30.352858	31.67712	32.052055	31.68937	30.908466	30.458012	30.642437	31.579777	29.846334	29.565144	30.50638	31.931105	28.61283	31.512579	29.046091	29.80453	28.7513	31.70794	26.925007	28.913185	29.451447	29.691662	30.970566	29.717299	35.804264	35.68497	34.465805	31.669777	31.02203
PI	MIMAT0000064	hsa-let-7c-5p	35.428246	33.496098	34.9565	33.7253	34.50059	36.571747	33.651665	34.290802	33.503716	34.448917	37.879513	34.550003	30.525036	36.300465	33.74997	33.39198	30.39441	32.546104	32.66124	34.53829	33.59711	33.21986	34.49537	33.845833	32.480724	33.817554	32.94999	34.912575	34.430695	34.86042	32.386227	34.243614	36.036896	32.828682	31.625933	33.3734	31.583326	32.385406	32.89107	32.935825	34.28781	32.517868	36.13836	Undetermined	36.59476	34.621525	36.736416
PI	MIMAT0000085	hsa-miR-28-5p	Undetermined	Undetermined	Undetermined	33.603928	33.485474	Undetermined	34.55712	33.416546	37.94611	35.377495	Undetermined	34.516582	32.390053	Undetermined	33.579575	34.449104	33.388664	32.34471	34.33069	34.68139	34.860172	33.579323	32.50663	34.731472	33.89404	33.400276	33.523613	33.382175	33.38142	Undetermined	36.72248	34.899162	Undetermined	33.82848	32.45239	32.982445	33.519825	32.399536	31.960634	Undetermined	Undetermined	Undetermined	Undetermined	Undetermined	Undetermined	Undetermined	Undetermined
PI	MIMAT0000761	hsa-miR-324-5p	34.080566	34.78564	33.4791	32.773693	Undetermined	35.61043	Undetermined	33.475243	32.000828	32.862637	33.340866	33.535725	30.004366	35.24526	34.447388	35.32468	27.412752	31.871536	32.804863	34.918846	34.567642	34.56004	34.50565	32.532887	34.76909	33.669807	30.872574	30.283867	33.69092	33.15256	31.715284	32.674835	36.375103	32.656174	30.161436	32.118164	28.267616	31.559837	31.918983	32.69686	32.899727	30.783657	Undetermined	Undetermined	33.35569	32.4415	33.012917
PI	MIMAT0000276	hsa-miR-219a-5p	Undetermined	Undetermined	Undetermined	Undetermined	Undetermined	Undetermined	Undetermined	Undetermined	Undetermined	Undetermined	Undetermined	Undetermined	39.632885	Undetermined	Undetermined	Undetermined	33.92034	Undetermined	Undetermined	Undetermined	Undetermined	Undetermined	Undetermined	37.711754	Undetermined	Undetermined	Undetermined	Undetermined	Undetermined	Undetermined	Undetermined	Undetermined	Undetermined	Undetermined	Undetermined	39.772396	Undetermined	Undetermined	35.832973	Undetermined	Undetermined	Undetermined	Undetermined	Undetermined	Undetermined	Undetermined	Undetermined
PI	MIMAT0000074	hsa-miR-19b-3p	28.008085	27.890408	27.8	27.387093	27.957857	29.705107	Undetermined	27.608412	25.806364	27.97348	27.668814	28.452196	23.481092	28.619062	26.982235	26.846073	22.441881	24.614687	26.595848	28.62309	27.904718	29.565805	29.389187	25.72173	27.399189	27.6408	25.294615	25.658403	25.731995	26.982927	24.905268	27.562191	25.00997	26.99398	23.818129	25.550934	21.831848	23.85445	24.387514	24.779358	26.85392	24.731237	34.653145	35.67689	30.874453	26.675365	27.669746
PI	MIMAT0002835	hsa-miR-526b-5p	Undetermined	Undetermined	Undetermined	34.892452	Undetermined	Undetermined	Undetermined	Undetermined	Undetermined	Undetermined	Undetermined	Undetermined	Undetermined	Undetermined	Undetermined	Undetermined	Undetermined	Undetermined	Undetermined	Undetermined	Undetermined	Undetermined	Undetermined	Undetermined	Undetermined	Undetermined	38.808823	Undetermined	Undetermined	Undetermined	Undetermined	Undetermined	Undetermined	Undetermined	Undetermined	Undetermined	Undetermined	Undetermined	Undetermined	Undetermined	Undetermined	Undetermined	Undetermined	Undetermined	Undetermined	Undetermined	Undetermined
PI	MIMAT0000272	hsa-miR-215-5p	Undetermined	Undetermined	Undetermined	32.072178	Undetermined	33.213093	Undetermined	30.658798	30.49342	31.699776	32.851826	Undetermined	Undetermined	33.676376	28.431112	Undetermined	26.63835	29.932188	31.803955	30.698664	Undetermined	30.309467	Undetermined	31.720428	31.842062	32.55506	29.821392	Undetermined	29.881561	30.518204	29.688612	32.520836	Undetermined	30.101265	Undetermined	30.347042	28.636562	26.41783	Undetermined	Undetermined	Undetermined	30.770163	33.39487	36.459095	Undetermined	31.618446	31.873936
PI	MIMAT0000420	hsa-miR-30b-5p	35.945595	33.746193	34.833733	32.48456	32.63271	Undetermined	30.847277	32.431347	32.329056	32.571327	32.311768	32.8761	28.637518	33.24656	32.73817	31.623295	27.783197	31.250952	31.529598	32.674	32.359074	32.808914	33.23519	31.659903	31.77975	32.945026	32.81609	34.012535	33.42748	33.88247	30.883598	33.37824	32.672665	32.572937	30.308292	31.947481	31.621576	30.495764	30.454987	32.801914	33.46504	30.741062	35.56956	Undetermined	35.884193	34.028683	33.97049
PI	MIMAT0000454	hsa-miR-184	36.83853	Undetermined	Undetermined	Undetermined	Undetermined	Undetermined	Undetermined	Undetermined	Undetermined	Undetermined	Undetermined	Undetermined	Undetermined	Undetermined	Undetermined	Undetermined	Undetermined	Undetermined	Undetermined	Undetermined	Undetermined	Undetermined	Undetermined	36.740513	Undetermined	Undetermined	35.43471	Undetermined	Undetermined	Undetermined	Undetermined	Undetermined	Undetermined	Undetermined	Undetermined	Undetermined	36.483723	Undetermined	Undetermined	Undetermined	Undetermined	Undetermined	Undetermined	Undetermined	Undetermined	Undetermined	Undetermined
PI	MIMAT0001339	hsa-miR-422a	Undetermined	Undetermined	Undetermined	Undetermined	Undetermined	Undetermined	Undetermined	Undetermined	Undetermined	Undetermined	Undetermined	Undetermined	Undetermined	Undetermined	Undetermined	Undetermined	Undetermined	Undetermined	Undetermined	Undetermined	Undetermined	Undetermined	Undetermined	Undetermined	34.85281	Undetermined	Undetermined	Undetermined	Undetermined	Undetermined	Undetermined	Undetermined	Undetermined	Undetermined	Undetermined	Undetermined	Undetermined	Undetermined	Undetermined	35.707104	Undetermined	Undetermined	Undetermined	Undetermined	Undetermined	Undetermined	Undetermined
PI	MIMAT0000232	hsa-miR-199a-3p	33.552273	32.705894	32.618893	32.27108	32.794907	32.94985	30.853323	30.584623	30.191488	30.051172	31.182354	30.644323	29.672663	31.899857	31.431309	29.693031	28.44475	29.49276	31.443327	32.247074	30.5962	30.904507	30.799726	29.928799	30.549753	30.883755	28.869276	30.162567	30.888906	30.456093	30.242435	31.44971	30.082747	30.861015	30.924038	30.863474	29.509375	29.949867	Undetermined	30.562105	31.401518	30.447105	37.279423	39.543587	Undetermined	32.34506	31.382244
PI	MIMAT0000765	hsa-miR-335-5p	37.2507	33.890873	35.579662	35.28013	Undetermined	Undetermined	33.455738	34.64405	33.536934	34.543674	Undetermined	33.72017	31.447315	35.896954	34.464645	34.48061	31.947487	33.56365	33.420876	34.49358	33.649624	34.943016	34.981228	36.856773	33.815975	35.955807	31.463734	36.747425	37.46099	38.380867	32.611282	35.504196	33.367363	33.5311	33.901512	Undetermined	33.491886	32.683838	33.747734	34.752567	38.826706	33.175465	Undetermined	Undetermined	Undetermined	35.375538	35.677513
PI	MIMAT0002869	hsa-miR-519a-3p	Undetermined	Undetermined	Undetermined	34.373436	Undetermined	Undetermined	31.415375	Undetermined	35.055466	Undetermined	Undetermined	35.31189	Undetermined	35.67938	34.733307	Undetermined	Undetermined	Undetermined	Undetermined	Undetermined	Undetermined	Undetermined	Undetermined	Undetermined	Undetermined	Undetermined	Undetermined	Undetermined	Undetermined	Undetermined	Undetermined	Undetermined	Undetermined	Undetermined	Undetermined	Undetermined	Undetermined	Undetermined	Undetermined	Undetermined	Undetermined	Undetermined	Undetermined	Undetermined	Undetermined	Undetermined	36.044567
PI	MIMAT0000076	hsa-miR-21-5p	29.132086	29.125208	28.577398	26.608309	27.170488	28.069427	25.215824	26.599508	25.767214	Undetermined	27.784933	26.619469	23.50498	27.943886	25.40557	25.479092	23.958506	24.731659	26.232708	27.173618	26.988266	27.681356	27.661156	24.621237	27.425985	27.600954	24.997412	28.2671	26.502335	26.444675	Undetermined	26.726337	25.84645	27.102839	25.735672	Undetermined	24.749416	23.853477	25.45773	26.492008	26.831383	26.681862	30.868357	33.84456	31.14543	Undetermined	29.726492
PI	MIMAT0004605	hsa-miR-129-2-3p	Undetermined	Undetermined	Undetermined	Undetermined	Undetermined	Undetermined	Undetermined	Undetermined	Undetermined	Undetermined	Undetermined	Undetermined	Undetermined	Undetermined	Undetermined	Undetermined	Undetermined	Undetermined	Undetermined	Undetermined	Undetermined	Undetermined	Undetermined	Undetermined	Undetermined	Undetermined	Undetermined	Undetermined	Undetermined	Undetermined	Undetermined	Undetermined	Undetermined	Undetermined	Undetermined	Undetermined	Undetermined	Undetermined	Undetermined	Undetermined	Undetermined	Undetermined	Undetermined	Undetermined	Undetermined	Undetermined	Undetermined
PI	MIMAT0000083	hsa-miR-26b-5p	Undetermined	Undetermined	Undetermined	33.77242	34.05604	36.069496	32.934753	34.644245	Undetermined	Undetermined	36.605717	34.745678	28.942694	36.157665	33.275608	31.361946	29.68891	32.594276	33.962524	34.77816	33.82225	32.647118	34.766453	32.978703	32.36219	Undetermined	29.690485	36.845238	33.686447	33.0051	33.529636	33.998554	33.507072	34.91642	30.824005	Undetermined	31.97594	30.977295	Undetermined	33.74654	Undetermined	31.665306	40.944637	Undetermined	34.402508	34.31611	35.749134
PI	MIMAT0000271	hsa-miR-214-3p	33.830437	34.7083	34.65579	34.61244	33.996384	35.52141	32.47358	32.97728	32.83801	32.83012	34.031982	33.64464	34.591972	34.762936	34.847485	33.25258	32.582226	33.702457	33.59818	32.913025	32.92135	33.981865	34.49334	34.789017	32.714516	34.64268	32.906723	33.511246	34.550594	33.780006	33.912884	Undetermined	38.565628	33.80599	32.937714	34.66029	32.364082	32.95973	33.518417	32.49187	35.793755	33.582737	37.59098	Undetermined	Undetermined	35.67821	33.982002
PI	MIMAT0000090	hsa-miR-32-5p	41.8281	Undetermined	Undetermined	34.77921	38.67687	37.917774	33.493954	Undetermined	32.033962	34.793457	37.48195	34.536625	30.435509	36.59588	34.83157	33.645992	29.513428	31.766207	33.92375	36.728004	38.60175	Undetermined	37.5636	32.6649	33.734066	Undetermined	31.80762	34.955177	35.500282	35.874153	31.76954	35.963383	32.527504	32.528847	33.696087	34.54847	31.611448	32.8579	31.923742	33.913857	37.399998	32.801132	Undetermined	Undetermined	Undetermined	33.7913	39.3675
PI	MIMAT0000762	hsa-miR-324-3p	Undetermined	Undetermined	33.24647	32.26902	Undetermined	Undetermined	Undetermined	33.367855	31.379345	31.826077	32.805317	Undetermined	Undetermined	Undetermined	Undetermined	32.53662	27.942171	Undetermined	Undetermined	32.98671	Undetermined	33.19282	32.328743	31.328259	33.491486	33.804424	30.483759	Undetermined	30.7453	32.62333	Undetermined	34.465744	Undetermined	32.32807	29.707396	32.27965	27.822016	30.384895	31.099606	31.396347	32.772232	30.585207	35.239613	40.44249	35.635643	Undetermined	33.55525
PI	MIMAT0004763	hsa-miR-488-3p	Undetermined	Undetermined	Undetermined	Undetermined	Undetermined	Undetermined	Undetermined	Undetermined	Undetermined	Undetermined	Undetermined	Undetermined	Undetermined	Undetermined	Undetermined	Undetermined	Undetermined	Undetermined	Undetermined	Undetermined	Undetermined	Undetermined	Undetermined	Undetermined	Undetermined	Undetermined	Undetermined	Undetermined	Undetermined	Undetermined	Undetermined	Undetermined	Undetermined	Undetermined	Undetermined	Undetermined	Undetermined	Undetermined	Undetermined	Undetermined	Undetermined	Undetermined	Undetermined	Undetermined	Undetermined	Undetermined	Undetermined
PI	MIMAT0004687	hsa-miR-371a-5p	Undetermined	Undetermined	Undetermined	Undetermined	Undetermined	Undetermined	Undetermined	Undetermined	Undetermined	Undetermined	Undetermined	Undetermined	Undetermined	Undetermined	Undetermined	Undetermined	Undetermined	Undetermined	Undetermined	Undetermined	Undetermined	Undetermined	Undetermined	Undetermined	Undetermined	Undetermined	36.804005	Undetermined	Undetermined	Undetermined	Undetermined	Undetermined	Undetermined	Undetermined	Undetermined	Undetermined	Undetermined	Undetermined	Undetermined	Undetermined	Undetermined	Undetermined	Undetermined	Undetermined	Undetermined	Undetermined	Undetermined
PI	MIMAT0003150	hsa-miR-455-5p	Undetermined	Undetermined	Undetermined	Undetermined	Undetermined	Undetermined	33.55751	Undetermined	Undetermined	33.55836	34.566914	34.36546	Undetermined	37.814835	34.623623	33.943645	33.4602	34.570526	34.697983	35.622555	34.554146	Undetermined	Undetermined	Undetermined	34.67963	Undetermined	33.746525	35.695263	35.559113	34.914738	Undetermined	Undetermined	Undetermined	35.675415	Undetermined	Undetermined	36.84613	31.873606	33.92741	Undetermined	34.844643	33.70645	Undetermined	Undetermined	Undetermined	35.56506	35.035336
PI	MIMAT0004902	hsa-miR-891a-5p	Undetermined	Undetermined	Undetermined	Undetermined	Undetermined	Undetermined	Undetermined	Undetermined	Undetermined	Undetermined	Undetermined	Undetermined	Undetermined	Undetermined	Undetermined	Undetermined	Undetermined	Undetermined	Undetermined	Undetermined	Undetermined	Undetermined	Undetermined	Undetermined	Undetermined	Undetermined	35.74217	Undetermined	Undetermined	Undetermined	Undetermined	Undetermined	Undetermined	Undetermined	Undetermined	Undetermined	Undetermined	Undetermined	34.521507	Undetermined	Undetermined	Undetermined	Undetermined	Undetermined	Undetermined	Undetermined	Undetermined
PI	MIMAT0003333	hsa-miR-549a	Undetermined	Undetermined	Undetermined	Undetermined	Undetermined	Undetermined	Undetermined	Undetermined	Undetermined	Undetermined	Undetermined	Undetermined	Undetermined	Undetermined	Undetermined	Undetermined	Undetermined	Undetermined	Undetermined	Undetermined	Undetermined	Undetermined	Undetermined	Undetermined	Undetermined	Undetermined	Undetermined	Undetermined	Undetermined	Undetermined	Undetermined	Undetermined	Undetermined	Undetermined	Undetermined	Undetermined	Undetermined	Undetermined	Undetermined	Undetermined	Undetermined	Undetermined	Undetermined	Undetermined	Undetermined	Undetermined	Undetermined
PI	MIMAT0000266	hsa-miR-205-5p	Undetermined	37.05127	Undetermined	33.72407	Undetermined	35.248394	32.80043	34.384933	33.911278	33.40898	37.226902	33.81845	32.183758	36.012505	33.929405	34.71899	32.648243	30.922426	33.903313	Undetermined	Undetermined	34.75308	34.96277	34.80839	Undetermined	33.325924	Undetermined	36.481632	34.515488	32.855278	34.210632	34.28865	37.86556	33.746708	33.21958	35.214855	33.834312	31.379879	32.85333	33.524734	33.69551	Undetermined	Undetermined	Undetermined	35.323936	33.84763	36.592358
PI	MIMAT0002844	hsa-miR-518b	Undetermined	Undetermined	Undetermined	Undetermined	Undetermined	Undetermined	35.27766	Undetermined	Undetermined	Undetermined	Undetermined	Undetermined	Undetermined	Undetermined	Undetermined	Undetermined	Undetermined	Undetermined	Undetermined	Undetermined	Undetermined	Undetermined	Undetermined	Undetermined	Undetermined	Undetermined	Undetermined	Undetermined	Undetermined	Undetermined	Undetermined	Undetermined	Undetermined	Undetermined	Undetermined	Undetermined	Undetermined	Undetermined	Undetermined	Undetermined	Undetermined	Undetermined	Undetermined	Undetermined	Undetermined	Undetermined	Undetermined
PI	MIMAT0000073	hsa-miR-19a-3p	28.783886	29.263117	29.474024	28.178644	29.046787	31.338127	28.301622	28.475386	26.764374	28.94221	28.918789	29.336634	23.876446	30.276037	28.302862	27.808544	22.933298	25.625917	28.077766	29.744886	30.669363	29.63381	29.781809	27.022736	28.84773	29.805115	23.777866	26.27705	26.944908	28.540699	25.662344	28.489172	26.352766	27.726261	25.154785	26.760042	23.18211	24.813519	24.941916	25.664759	Undetermined	25.987307	39.229847	Undetermined	35.4513	27.865997	29.135658
PI	MIMAT0000451	hsa-miR-150-5p	30.912521	31.343061	30.704113	28.725315	28.865768	30.429955	28.635677	28.860205	28.882223	29.93762	28.573982	29.76835	24.481913	29.340012	28.021439	27.853527	25.966244	27.3314	26.789587	29.832184	28.854345	29.381186	31.682343	26.61625	26.82922	28.572662	29.643047	30.772453	28.043633	28.664747	25.869967	28.78798	31.799618	28.722443	26.848467	28.355942	29.449394	25.678423	27.419722	29.001984	28.462164	26.945757	30.572495	30.873463	28.541853	29.275488	31.366314
PI	MIMAT0000068	hsa-miR-15a-5p	28.637705	28.328775	28.343922	26.953295	27.689436	28.879288	26.716839	26.744051	24.650703	26.502766	27.604633	27.531044	22.672913	28.28744	26.884626	27.338495	21.869236	Undetermined	25.886501	26.58679	26.85475	27.254868	26.517935	24.77303	26.21848	27.538664	25.292225	26.976192	Undetermined	27.741419	24.478424	26.61656	25.679522	26.347654	24.459545	26.295973	22.926682	25.482048	25.50234	25.262829	26.982748	24.83186	33.46324	36.239445	32.630104	26.678232	27.0393
PI	MIMAT0004484	hsa-let-7d-3p	31.08154	30.772728	30.846125	30.92669	31.745808	31.9669	29.825764	29.597517	29.739664	30.50662	30.792246	30.016169	28.779535	31.050062	30.66457	30.776905	28.889269	28.926443	30.478773	31.626091	29.870798	30.669476	30.537464	30.379013	29.860771	30.620275	29.418966	29.672981	30.927422	31.454584	29.567585	30.652182	29.896723	29.62852	29.67368	30.521822	27.932688	29.722418	29.805607	29.94125	30.854372	30.540346	34.965935	34.706154	33.851555	32.436314	31.947994
PI	MIMAT0003276	hsa-miR-608	Undetermined	Undetermined	33.949165	Undetermined	Undetermined	Undetermined	Undetermined	Undetermined	Undetermined	Undetermined	Undetermined	Undetermined	Undetermined	Undetermined	36.638916	Undetermined	Undetermined	Undetermined	Undetermined	Undetermined	Undetermined	Undetermined	Undetermined	Undetermined	Undetermined	Undetermined	30.368948	Undetermined	Undetermined	Undetermined	Undetermined	Undetermined	36.128807	Undetermined	Undetermined	Undetermined	Undetermined	Undetermined	Undetermined	Undetermined	Undetermined	Undetermined	Undetermined	40.605003	42.690548	Undetermined	38.7675
PI	MIMAT0003880	hsa-miR-671-5p	Undetermined	Undetermined	Undetermined	Undetermined	Undetermined	Undetermined	Undetermined	Undetermined	Undetermined	Undetermined	Undetermined	35.305202	31.418005	Undetermined	Undetermined	Undetermined	Undetermined	Undetermined	Undetermined	Undetermined	Undetermined	Undetermined	Undetermined	Undetermined	Undetermined	34.71391	34.11757	Undetermined	Undetermined	Undetermined	Undetermined	Undetermined	Undetermined	Undetermined	Undetermined	Undetermined	Undetermined	Undetermined	Undetermined	Undetermined	Undetermined	Undetermined	Undetermined	Undetermined	Undetermined	Undetermined	Undetermined
PI	MIMAT0002820	hsa-miR-497-5p	34.57408	Undetermined	32.690353	Undetermined	33.34233	Undetermined	32.6296	31.445324	31.503485	33.1601	31.70233	34.308205	32.70743	33.32444	33.653687	31.83924	Undetermined	30.231087	33.729645	34.38974	34.825874	Undetermined	32.938732	33.333775	32.317917	33.881622	31.849606	33.751976	Undetermined	33.9793	33.92895	33.024868	31.192856	Undetermined	33.76603	33.28774	34.28312	33.521187	30.930326	32.242714	33.784195	33.631268	Undetermined	Undetermined	Undetermined	32.849243	Undetermined
PI	MIMAT0004949	hsa-miR-877-5p	Undetermined	34.997337	35.55447	Undetermined	32.778473	33.94211	37.631367	Undetermined	34.217983	39.81526	33.77693	Undetermined	Undetermined	33.76558	34.889187	Undetermined	Undetermined	37.68542	Undetermined	31.791817	Undetermined	33.423134	Undetermined	34.85431	Undetermined	34.467205	33.444447	36.289585	33.69101	Undetermined	Undetermined	35.48701	34.373566	33.995636	32.763317	34.74803	31.257967	Undetermined	Undetermined	32.691975	33.731327	32.725662	33.83582	36.266148	Undetermined	Undetermined	37.861927
PI	MIMAT0004561	hsa-miR-187-5p	Undetermined	Undetermined	Undetermined	Undetermined	Undetermined	Undetermined	Undetermined	Undetermined	Undetermined	Undetermined	Undetermined	Undetermined	Undetermined	Undetermined	Undetermined	Undetermined	Undetermined	Undetermined	Undetermined	Undetermined	Undetermined	Undetermined	Undetermined	Undetermined	Undetermined	Undetermined	Undetermined	Undetermined	Undetermined	Undetermined	Undetermined	Undetermined	Undetermined	Undetermined	Undetermined	Undetermined	Undetermined	Undetermined	Undetermined	Undetermined	Undetermined	Undetermined	Undetermined	38.82396	Undetermined	Undetermined	36.166138
PI	MIMAT0000254	hsa-miR-10b-5p	33.99868	34.286438	32.682217	31.993153	Undetermined	34.014782	32.457005	30.74771	31.693829	31.735617	32.70125	32.2405	32.730442	34.356995	32.39144	31.476149	31.207502	31.629307	32.975185	32.871	31.594173	31.89192	32.37656	32.510998	32.39606	33.3754	29.867535	34.870594	32.530727	33.417557	30.399778	Undetermined	32.742115	30.664907	32.585102	33.794758	30.294785	Undetermined	32.589333	32.27734	35.021034	32.95088	Undetermined	36.593822	Undetermined	34.702324	34.460815
PI	MIMAT0000415	hsa-let-7i-5p	32.378414	31.813406	31.96798	30.446041	30.865604	32.87829	30.6181	30.383514	28.92868	30.509554	30.903542	31.702564	26.361849	31.92657	31.38239	29.662615	25.364872	28.521578	29.585142	30.990396	31.747007	31.12765	30.940151	28.644102	29.507498	30.45021	29.580769	30.42974	29.59335	31.643917	28.393612	29.83225	30.789373	29.928722	27.700676	30.667206	26.93714	28.658194	29.390785	Undetermined	31.336882	28.440271	33.631462	Undetermined	32.553627	30.039698	30.882137
PI	MIMAT0002810	hsa-miR-202-5p	Undetermined	Undetermined	Undetermined	Undetermined	Undetermined	Undetermined	Undetermined	Undetermined	Undetermined	Undetermined	Undetermined	Undetermined	Undetermined	Undetermined	Undetermined	Undetermined	Undetermined	Undetermined	Undetermined	Undetermined	Undetermined	Undetermined	Undetermined	Undetermined	Undetermined	Undetermined	Undetermined	Undetermined	Undetermined	Undetermined	Undetermined	Undetermined	Undetermined	Undetermined	34.646988	Undetermined	Undetermined	Undetermined	Undetermined	Undetermined	Undetermined	Undetermined	Undetermined	Undetermined	Undetermined	Undetermined	Undetermined
PI	MIMAT0003322	hsa-miR-652-3p	33.77327	37.611732	Undetermined	Undetermined	Undetermined	33.61737	32.609325	30.585344	30.776257	Undetermined	32.86256	33.359684	27.707369	32.994488	32.007446	32.39458	26.480616	30.048273	31.429668	31.38456	31.744108	31.640614	31.815243	30.014593	31.447636	30.890242	29.72711	29.444778	30.659931	32.912212	29.883757	31.90451	32.85068	31.115112	29.834988	31.709846	27.84407	29.831184	29.97397	31.766935	31.7444	29.68192	Undetermined	Undetermined	Undetermined	31.556122	31.955076
PI	MIMAT0000444	hsa-miR-126-5p	33.723537	33.37482	33.46658	32.707745	32.53127	34.624947	31.879137	30.926878	31.363111	32.43524	32.567818	31.863295	29.528051	33.423553	32.636063	30.649744	29.773355	30.403936	31.486557	32.39286	31.441486	30.83829	31.844397	32.312363	31.384533	32.2795	27.519436	32.941143	31.506283	31.481798	30.30526	32.71623	31.497562	30.360394	30.286043	31.823896	29.428003	30.463236	30.867073	31.893934	31.697754	31.591747	31.576248	33.364754	32.255703	33.49165	33.310085
PI	MIMAT0000693	hsa-miR-30e-3p	35.718792	37.899788	Undetermined	Undetermined	35.371803	36.92513	33.538815	34.566395	34.74031	34.80182	34.903717	34.293007	32.95842	36.30351	34.47824	35.124767	32.596825	34.17823	33.497055	33.753433	33.6748	32.91055	36.05307	34.542057	33.817413	36.647243	32.013496	Undetermined	35.328026	36.279186	Undetermined	37.451042	35.74813	33.866066	34.707508	35.12961	34.525032	33.65309	35.695587	34.79339	37.342022	35.883484	35.78747	42.924274	35.424774	Undetermined	35.912006
PI	MIMAT0000258	hsa-miR-181c-5p	Undetermined	Undetermined	Undetermined	Undetermined	Undetermined	Undetermined	Undetermined	Undetermined	Undetermined	Undetermined	Undetermined	Undetermined	33.22994	Undetermined	Undetermined	Undetermined	32.63249	34.37957	Undetermined	Undetermined	Undetermined	Undetermined	Undetermined	Undetermined	Undetermined	Undetermined	33.526844	Undetermined	Undetermined	Undetermined	Undetermined	Undetermined	Undetermined	35.786037	Undetermined	36.465103	33.919804	Undetermined	Undetermined	Undetermined	Undetermined	35.350636	Undetermined	Undetermined	Undetermined	35.99831	Undetermined
PI	MIMAT0000442	hsa-miR-9-3p	Undetermined	Undetermined	Undetermined	Undetermined	Undetermined	Undetermined	Undetermined	Undetermined	Undetermined	Undetermined	Undetermined	Undetermined	34.412857	Undetermined	Undetermined	Undetermined	Undetermined	Undetermined	Undetermined	Undetermined	Undetermined	Undetermined	Undetermined	Undetermined	Undetermined	Undetermined	Undetermined	Undetermined	36.435806	Undetermined	Undetermined	Undetermined	Undetermined	Undetermined	Undetermined	Undetermined	34.578835	35.482735	Undetermined	Undetermined	Undetermined	Undetermined	Undetermined	Undetermined	Undetermined	Undetermined	Undetermined
PI	MIMAT0003285	hsa-miR-548c-3p	Undetermined	Undetermined	Undetermined	Undetermined	Undetermined	Undetermined	Undetermined	Undetermined	Undetermined	Undetermined	Undetermined	Undetermined	Undetermined	Undetermined	Undetermined	Undetermined	Undetermined	Undetermined	Undetermined	Undetermined	Undetermined	Undetermined	Undetermined	Undetermined	Undetermined	Undetermined	Undetermined	Undetermined	Undetermined	Undetermined	Undetermined	Undetermined	Undetermined	Undetermined	Undetermined	Undetermined	Undetermined	Undetermined	Undetermined	Undetermined	Undetermined	Undetermined	Undetermined	Undetermined	Undetermined	Undetermined	Undetermined
PI	MIMAT0000438	hsa-miR-152-3p	33.02487	32.728134	32.675976	31.924543	32.33904	33.443405	30.826822	30.751167	Undetermined	Undetermined	31.083593	30.893707	30.527948	32.73315	31.54609	30.94845	Undetermined	30.554388	32.705048	31.846102	30.600271	31.430109	32.37254	32.93901	33.45187	31.955753	29.478136	31.523727	32.334957	30.88182	30.373901	32.01672	31.601416	30.607943	30.672632	32.02015	30.624043	30.404028	29.897852	30.968163	32.56278	30.94476	34.659863	34.640266	33.690937	32.89331	32.3129
PI	MIMAT0000093	hsa-miR-93-5p	28.1606	27.929747	27.760918	27.492254	27.63801	29.782816	28.279152	26.816687	25.828415	26.694035	27.903353	27.694353	23.816935	29.53033	28.228844	27.711107	22.95689	25.929127	27.55915	27.048058	26.836506	28.402983	27.871927	26.049084	26.884796	28.58122	26.095913	24.70039	26.441708	29.06763	25.143452	26.705864	28.368946	25.624163	Undetermined	26.901386	22.91081	25.502487	25.948845	25.871563	28.19736	25.322773	31.86491	39.384373	30.92048	27.15355	27.238619
PI	MIMAT0000710	hsa-miR-365a-3p	Undetermined	Undetermined	33.395054	33.4333	Undetermined	Undetermined	Undetermined	Undetermined	Undetermined	Undetermined	Undetermined	Undetermined	Undetermined	Undetermined	Undetermined	Undetermined	Undetermined	Undetermined	Undetermined	35.18109	Undetermined	32.044144	Undetermined	Undetermined	Undetermined	Undetermined	Undetermined	33.49722	Undetermined	31.534805	Undetermined	Undetermined	Undetermined	Undetermined	32.766247	Undetermined	Undetermined	Undetermined	Undetermined	33.26348	32.981625	Undetermined	Undetermined	Undetermined	Undetermined	34.644745	Undetermined
PI	MIMAT0000681	hsa-miR-29c-3p	38.071247	36.480507	35.519894	33.4851	32.924263	34.535652	31.049786	33.45249	31.669683	33.440746	32.82323	32.608944	27.90039	32.764843	32.453224	Undetermined	29.500038	29.470188	31.61696	33.49599	33.521114	34.93624	34.59971	29.865955	31.373335	32.47227	29.957289	32.36965	31.642675	31.773643	30.609625	33.781948	31.475382	32.590332	30.439243	30.919868	29.926435	28.907251	Undetermined	32.69935	31.722862	Undetermined	Undetermined	Undetermined	35.60139	32.6111	34.000496
PI	MIMAT0000724	hsa-miR-372-3p	Undetermined	Undetermined	Undetermined	Undetermined	Undetermined	Undetermined	Undetermined	Undetermined	Undetermined	Undetermined	Undetermined	Undetermined	Undetermined	Undetermined	Undetermined	Undetermined	Undetermined	Undetermined	Undetermined	Undetermined	Undetermined	Undetermined	Undetermined	Undetermined	Undetermined	Undetermined	Undetermined	Undetermined	Undetermined	Undetermined	Undetermined	Undetermined	Undetermined	Undetermined	Undetermined	Undetermined	Undetermined	Undetermined	Undetermined	Undetermined	Undetermined	Undetermined	Undetermined	Undetermined	Undetermined	Undetermined	Undetermined
PI	MIMAT0000427	hsa-miR-133a-3p	Undetermined	Undetermined	35.780636	Undetermined	Undetermined	Undetermined	35.944324	Undetermined	Undetermined	Undetermined	35.04732	Undetermined	Undetermined	Undetermined	35.152657	Undetermined	Undetermined	Undetermined	35.78639	Undetermined	Undetermined	35.793198	Undetermined	Undetermined	Undetermined	Undetermined	Undetermined	36.780308	37.574173	Undetermined	Undetermined	35.703182	34.73472	35.837463	Undetermined	Undetermined	35.021305	Undetermined	Undetermined	Undetermined	Undetermined	35.529316	Undetermined	Undetermined	Undetermined	Undetermined	Undetermined
PI	MIMAT0000422	hsa-miR-124-3p	Undetermined	Undetermined	34.44362	Undetermined	Undetermined	Undetermined	Undetermined	Undetermined	Undetermined	Undetermined	Undetermined	34.746986	Undetermined	Undetermined	Undetermined	Undetermined	Undetermined	Undetermined	Undetermined	Undetermined	36.024784	Undetermined	34.58647	Undetermined	Undetermined	Undetermined	30.933039	Undetermined	Undetermined	34.305645	Undetermined	Undetermined	Undetermined	Undetermined	Undetermined	34.53299	30.738995	32.417007	Undetermined	33.365284	Undetermined	Undetermined	Undetermined	Undetermined	Undetermined	Undetermined	36.314056
PI	MIMAT0000458	hsa-miR-190a-5p	Undetermined	Undetermined	Undetermined	Undetermined	Undetermined	Undetermined	Undetermined	Undetermined	Undetermined	Undetermined	Undetermined	Undetermined	Undetermined	Undetermined	Undetermined	Undetermined	Undetermined	Undetermined	Undetermined	Undetermined	Undetermined	Undetermined	Undetermined	Undetermined	Undetermined	Undetermined	Undetermined	Undetermined	Undetermined	Undetermined	Undetermined	Undetermined	Undetermined	Undetermined	Undetermined	Undetermined	Undetermined	33.823765	Undetermined	Undetermined	Undetermined	Undetermined	Undetermined	Undetermined	Undetermined	Undetermined	Undetermined
PI	MIMAT0000684	hsa-miR-302a-3p	Undetermined	Undetermined	Undetermined	Undetermined	Undetermined	Undetermined	Undetermined	Undetermined	Undetermined	Undetermined	Undetermined	Undetermined	Undetermined	Undetermined	Undetermined	Undetermined	Undetermined	Undetermined	Undetermined	Undetermined	Undetermined	Undetermined	Undetermined	Undetermined	Undetermined	Undetermined	30.67566	Undetermined	Undetermined	Undetermined	Undetermined	Undetermined	Undetermined	Undetermined	Undetermined	Undetermined	Undetermined	Undetermined	Undetermined	Undetermined	Undetermined	Undetermined	Undetermined	Undetermined	Undetermined	Undetermined	Undetermined
PI	MIMAT0003263	hsa-miR-595	Undetermined	Undetermined	Undetermined	Undetermined	Undetermined	Undetermined	Undetermined	Undetermined	Undetermined	Undetermined	Undetermined	Undetermined	Undetermined	Undetermined	Undetermined	Undetermined	Undetermined	Undetermined	Undetermined	Undetermined	Undetermined	Undetermined	Undetermined	Undetermined	Undetermined	Undetermined	Undetermined	Undetermined	Undetermined	Undetermined	Undetermined	Undetermined	Undetermined	Undetermined	Undetermined	Undetermined	Undetermined	33.39461	Undetermined	Undetermined	Undetermined	Undetermined	Undetermined	38.152637	Undetermined	Undetermined	Undetermined
PI	MIMAT0003270	hsa-miR-602	40.854866	Undetermined	Undetermined	36.638893	Undetermined	Undetermined	Undetermined	Undetermined	Undetermined	Undetermined	Undetermined	37.233124	38.815117	Undetermined	Undetermined	Undetermined	Undetermined	Undetermined	Undetermined	Undetermined	Undetermined	Undetermined	37.759605	Undetermined	Undetermined	Undetermined	33.89079	Undetermined	40.47718	36.54623	Undetermined	38.67053	Undetermined	Undetermined	Undetermined	Undetermined	Undetermined	Undetermined	Undetermined	Undetermined	Undetermined	Undetermined	Undetermined	37.81488	Undetermined	Undetermined	Undetermined
PI	MIMAT0000280	hsa-miR-223-3p	28.641775	28.651453	Undetermined	26.841034	26.95605	29.691439	27.453825	26.758842	27.069448	27.748302	26.823029	27.904255	22.773819	27.955853	26.989147	26.788342	24.64249	24.736217	26.792643	28.441265	27.563442	27.431538	27.772768	26.109812	26.47999	26.596584	25.626549	26.790451	25.647121	26.696901	24.887346	27.832277	27.732439	26.875141	24.84201	26.435165	25.56234	24.595718	Undetermined	Undetermined	26.581347	25.33632	28.862532	29.671926	27.723185	27.593433	29.283115
PI	MIMAT0003296	hsa-miR-627-5p	Undetermined	Undetermined	Undetermined	Undetermined	Undetermined	Undetermined	Undetermined	Undetermined	34.787	Undetermined	Undetermined	36.044304	34.028526	Undetermined	Undetermined	Undetermined	34.654255	32.54231	Undetermined	35.92897	Undetermined	Undetermined	34.01182	36.40326	34.6006	Undetermined	32.272152	Undetermined	Undetermined	Undetermined	36.975113	38.93251	Undetermined	Undetermined	37.652264	Undetermined	33.58069	36.0166	35.36875	Undetermined	36.415627	Undetermined	Undetermined	Undetermined	Undetermined	Undetermined	Undetermined
PI	MIMAT0004676	hsa-miR-34b-3p	Undetermined	Undetermined	Undetermined	Undetermined	Undetermined	Undetermined	Undetermined	Undetermined	Undetermined	Undetermined	Undetermined	Undetermined	Undetermined	Undetermined	Undetermined	Undetermined	Undetermined	Undetermined	Undetermined	Undetermined	Undetermined	Undetermined	Undetermined	37.511574	Undetermined	Undetermined	34.60675	Undetermined	Undetermined	Undetermined	Undetermined	Undetermined	Undetermined	Undetermined	Undetermined	Undetermined	Undetermined	Undetermined	Undetermined	Undetermined	Undetermined	Undetermined	Undetermined	Undetermined	Undetermined	Undetermined	Undetermined
PI	MIMAT0002171	hsa-miR-410-3p	33.91709	33.493076	35.103405	35.656937	Undetermined	36.669594	35.72089	32.867073	34.62282	31.936306	35.73241	34.471462	33.703526	36.879116	36.530052	33.141296	32.949684	Undetermined	Undetermined	35.120525	32.56927	32.671173	33.460938	35.012726	34.6697	Undetermined	31.544401	34.015697	Undetermined	Undetermined	30.954163	33.736103	31.981674	32.47467	34.900013	Undetermined	33.514217	34.404686	34.950546	34.65553	38.009094	34.489372	Undetermined	Undetermined	Undetermined	Undetermined	Undetermined
PI	MIMAT0000070	hsa-miR-17-5p	33.998253	Undetermined	33.80835	33.99134	33.89187	Undetermined	35.967075	33.463776	31.799152	32.5045	37.404198	35.936264	Undetermined	35.60641	35.863274	32.841526	30.064516	33.899647	33.01727	34.369312	33.465946	34.354298	33.459923	32.81517	33.56843	33.922356	27.904583	32.72459	32.722584	35.64728	32.34829	32.401897	35.635723	32.855637	32.329174	33.67604	30.057682	31.604889	Undetermined	34.345264	Undetermined	32.094307	Undetermined	Undetermined	39.801544	35.617752	33.73681
PI	MIMAT0000729	hsa-miR-376a-3p	33.986153	34.189415	34.253723	Undetermined	34.104713	Undetermined	32.78031	32.12214	32.524075	31.42512	35.510723	32.954826	29.725441	Undetermined	37.4029	34.51579	30.100588	31.963974	Undetermined	33.77668	Undetermined	32.088966	33.213684	Undetermined	33.467915	35.03763	30.33676	33.61711	33.889786	34.739784	30.199017	32.437016	32.10749	31.620728	31.592392	33.836414	30.481	32.50099	31.780258	Undetermined	Undetermined	33.876442	Undetermined	Undetermined	Undetermined	Undetermined	Undetermined
PI	MIMAT0002883	hsa-miR-514a-3p	Undetermined	Undetermined	Undetermined	Undetermined	Undetermined	Undetermined	Undetermined	Undetermined	Undetermined	Undetermined	Undetermined	Undetermined	Undetermined	Undetermined	Undetermined	Undetermined	Undetermined	Undetermined	Undetermined	Undetermined	Undetermined	Undetermined	Undetermined	Undetermined	Undetermined	Undetermined	Undetermined	Undetermined	Undetermined	Undetermined	Undetermined	Undetermined	Undetermined	Undetermined	Undetermined	Undetermined	Undetermined	Undetermined	Undetermined	Undetermined	Undetermined	Undetermined	Undetermined	Undetermined	Undetermined	Undetermined	Undetermined
PI	MIMAT0002822	hsa-miR-512-5p	Undetermined	Undetermined	Undetermined	Undetermined	Undetermined	Undetermined	33.911026	Undetermined	Undetermined	Undetermined	Undetermined	Undetermined	Undetermined	Undetermined	Undetermined	Undetermined	Undetermined	Undetermined	Undetermined	Undetermined	Undetermined	Undetermined	Undetermined	Undetermined	Undetermined	Undetermined	Undetermined	Undetermined	Undetermined	Undetermined	Undetermined	Undetermined	Undetermined	Undetermined	Undetermined	Undetermined	Undetermined	Undetermined	Undetermined	Undetermined	Undetermined	Undetermined	Undetermined	Undetermined	Undetermined	Undetermined	Undetermined
PI	MIMAT0001541	hsa-miR-449a	Undetermined	Undetermined	Undetermined	Undetermined	Undetermined	Undetermined	Undetermined	Undetermined	Undetermined	Undetermined	Undetermined	Undetermined	33.545048	Undetermined	Undetermined	Undetermined	Undetermined	Undetermined	Undetermined	Undetermined	Undetermined	Undetermined	Undetermined	Undetermined	Undetermined	Undetermined	32.322525	Undetermined	Undetermined	Undetermined	Undetermined	Undetermined	Undetermined	Undetermined	Undetermined	Undetermined	Undetermined	34.627544	Undetermined	Undetermined	Undetermined	Undetermined	Undetermined	Undetermined	Undetermined	Undetermined	Undetermined
PI	MIMAT0002824	hsa-miR-498	Undetermined	Undetermined	Undetermined	Undetermined	36.764313	Undetermined	Undetermined	Undetermined	Undetermined	Undetermined	Undetermined	Undetermined	Undetermined	Undetermined	Undetermined	Undetermined	Undetermined	Undetermined	Undetermined	Undetermined	Undetermined	Undetermined	Undetermined	Undetermined	Undetermined	Undetermined	34.325447	Undetermined	Undetermined	Undetermined	Undetermined	Undetermined	Undetermined	Undetermined	Undetermined	Undetermined	Undetermined	Undetermined	Undetermined	Undetermined	Undetermined	Undetermined	Undetermined	Undetermined	Undetermined	Undetermined	Undetermined
PI	MIMAT0000759	hsa-miR-148b-3p	35.34121	34.460175	34.340797	33.88015	33.03017	37.355408	31.577917	30.691254	29.766994	30.852098	32.571774	31.70889	28.422297	33.61889	32.01072	31.6901	27.827623	29.987408	31.850494	31.473125	30.932274	31.385708	31.719357	30.839432	31.333055	34.699802	30.420847	32.29782	31.736973	33.649723	27.964678	30.962269	29.711596	29.886042	29.720802	31.334234	27.854227	29.706944	30.28793	29.931433	31.865337	30.870234	38.30003	Undetermined	Undetermined	31.676773	32.46037
PI	MIMAT0000446	hsa-miR-127-3p	33.840324	33.847927	33.41445	36.87132	Undetermined	36.534702	34.628895	Undetermined	Undetermined	33.16777	Undetermined	34.41039	31.793535	Undetermined	33.96265	Undetermined	29.912163	32.768604	Undetermined	36.095203	32.82771	32.69667	33.34411	Undetermined	33.548492	Undetermined	32.779087	32.072266	36.810017	Undetermined	32.368546	33.9286	Undetermined	32.6278	33.283688	36.49098	30.997763	32.997433	32.736656	32.900833	34.64399	Undetermined	Undetermined	Undetermined	Undetermined	Undetermined	34.794247
PI	MIMAT0003266	hsa-miR-598-3p	36.017544	39.002	38.822803	37.86649	Undetermined	Undetermined	38.56084	Undetermined	34.881416	39.012688	34.093452	35.86764	Undetermined	36.541042	38.475277	37.43421	33.582382	33.922203	Undetermined	38.76371	Undetermined	Undetermined	Undetermined	Undetermined	37.989075	40.8268	Undetermined	34.96846	40.47326	38.459232	36.896793	35.306503	35.702675	34.83176	34.40766	36.51321	32.97634	32.994232	Undetermined	40.10675	33.974697	Undetermined	39.040604	Undetermined	36.40655	37.579014	37.33264
PI	MIMAT0000095	hsa-miR-96-5p	36.04396	Undetermined	Undetermined	Undetermined	Undetermined	Undetermined	Undetermined	Undetermined	34.408897	Undetermined	Undetermined	Undetermined	31.60274	38.760624	Undetermined	Undetermined	31.597841	Undetermined	Undetermined	Undetermined	Undetermined	Undetermined	33.788044	36.652687	Undetermined	Undetermined	Undetermined	Undetermined	33.459263	Undetermined	33.477688	34.716305	Undetermined	35.484226	33.772583	36.89238	34.47706	33.28893	34.65369	Undetermined	Undetermined	33.363487	Undetermined	Undetermined	Undetermined	Undetermined	Undetermined
PI	MIMAT0000065	hsa-let-7d-5p	34.374557	32.994144	Undetermined	31.521444	31.808529	33.253693	31.766598	31.907951	30.77393	32.3767	31.55154	Undetermined	28.55253	33.16387	32.33382	32.537884	27.191978	30.024893	30.95508	31.487677	Undetermined	32.00022	32.84319	30.62592	30.67106	33.132374	29.977606	Undetermined	30.877386	32.736893	30.359245	31.330732	Undetermined	31.395004	29.116718	32.311237	29.052614	29.693073	30.81872	31.071795	31.934418	29.880365	Undetermined	Undetermined	34.08609	32.2165	Undetermined
PI	MIMAT0000758	hsa-miR-135b-5p	Undetermined	Undetermined	Undetermined	Undetermined	Undetermined	Undetermined	35.53287	Undetermined	Undetermined	Undetermined	Undetermined	Undetermined	Undetermined	Undetermined	Undetermined	Undetermined	Undetermined	Undetermined	Undetermined	Undetermined	Undetermined	Undetermined	Undetermined	Undetermined	Undetermined	Undetermined	Undetermined	Undetermined	Undetermined	Undetermined	Undetermined	Undetermined	Undetermined	Undetermined	Undetermined	Undetermined	Undetermined	Undetermined	Undetermined	Undetermined	Undetermined	Undetermined	Undetermined	Undetermined	Undetermined	Undetermined	Undetermined
PI	MIMAT0002817	hsa-miR-495-3p	Undetermined	35.693115	Undetermined	34.422295	Undetermined	Undetermined	34.940994	34.52811	33.375755	33.3745	Undetermined	33.404404	30.831469	Undetermined	33.64348	33.49899	30.743118	31.266783	Undetermined	34.408245	Undetermined	33.734455	36.655426	33.13409	32.913364	33.320835	31.272318	32.540615	33.240025	Undetermined	31.429289	34.038723	Undetermined	33.023045	32.776234	33.64895	31.485731	31.114964	31.873917	32.568798	34.52405	32.659496	Undetermined	Undetermined	Undetermined	Undetermined	33.916096
PI	MIMAT0002890	hsa-miR-299-5p	Undetermined	Undetermined	42.701313	Undetermined	Undetermined	Undetermined	Undetermined	Undetermined	Undetermined	34.93662	Undetermined	Undetermined	Undetermined	38.367523	Undetermined	Undetermined	34.836044	Undetermined	Undetermined	Undetermined	Undetermined	Undetermined	Undetermined	Undetermined	38.982914	Undetermined	Undetermined	Undetermined	Undetermined	Undetermined	37.3948	Undetermined	Undetermined	Undetermined	Undetermined	Undetermined	34.005398	Undetermined	Undetermined	Undetermined	Undetermined	Undetermined	Undetermined	Undetermined	Undetermined	Undetermined	Undetermined
PI	MIMAT0004677	hsa-miR-34c-3p	Undetermined	Undetermined	Undetermined	Undetermined	Undetermined	Undetermined	Undetermined	Undetermined	Undetermined	Undetermined	Undetermined	Undetermined	Undetermined	Undetermined	Undetermined	Undetermined	Undetermined	Undetermined	Undetermined	Undetermined	Undetermined	Undetermined	Undetermined	Undetermined	Undetermined	Undetermined	Undetermined	Undetermined	Undetermined	Undetermined	Undetermined	Undetermined	Undetermined	Undetermined	Undetermined	Undetermined	Undetermined	Undetermined	Undetermined	Undetermined	Undetermined	Undetermined	Undetermined	40.743958	Undetermined	Undetermined	Undetermined
PI	MIMAT0003264	hsa-miR-596	Undetermined	Undetermined	Undetermined	Undetermined	Undetermined	Undetermined	Undetermined	Undetermined	Undetermined	Undetermined	Undetermined	Undetermined	Undetermined	Undetermined	Undetermined	Undetermined	Undetermined	Undetermined	Undetermined	Undetermined	Undetermined	Undetermined	Undetermined	Undetermined	Undetermined	Undetermined	33.661507	Undetermined	Undetermined	Undetermined	Undetermined	Undetermined	Undetermined	Undetermined	Undetermined	Undetermined	Undetermined	38.71003	Undetermined	Undetermined	Undetermined	Undetermined	Undetermined	Undetermined	Undetermined	Undetermined	Undetermined
PI	MIMAT0004945	hsa-miR-744-5p	38.3474	38.995914	36.76174	37.565155	36.417736	38.30167	36.43519	35.467987	37.909737	36.928185	36.33334	Undetermined	32.24786	Undetermined	35.568108	36.612663	31.976524	36.721252	38.888905	34.932823	36.2391	34.584423	Undetermined	35.436462	36.794308	39.364372	35.88368	Undetermined	36.36704	38.371025	34.80472	35.55628	37.881237	35.952442	Undetermined	35.527428	Undetermined	35.335495	Undetermined	36.420155	Undetermined	35.452065	Undetermined	Undetermined	Undetermined	Undetermined	Undetermined
PI	MIMAT0000437	hsa-miR-145-5p	33.673714	31.965336	31.629854	32.539482	32.843884	35.063503	30.340693	30.876263	31.488686	31.371939	31.80791	31.35342	30.311203	32.963726	31.042095	30.039978	28.636314	29.866251	31.506443	32.077934	30.666235	31.302425	32.990685	31.494705	31.421396	32.990284	29.629902	33.57878	31.250784	31.377817	30.404566	32.275063	31.825201	30.276602	29.714155	31.2619	29.316797	30.299957	31.28735	30.403597	32.006527	30.003931	35.70053	Undetermined	Undetermined	32.459915	33.866676
PI	MIMAT0003291	hsa-miR-622	Undetermined	Undetermined	Undetermined	Undetermined	Undetermined	Undetermined	Undetermined	Undetermined	Undetermined	Undetermined	Undetermined	Undetermined	Undetermined	Undetermined	Undetermined	Undetermined	Undetermined	Undetermined	Undetermined	Undetermined	Undetermined	Undetermined	Undetermined	Undetermined	Undetermined	Undetermined	Undetermined	Undetermined	Undetermined	Undetermined	Undetermined	Undetermined	Undetermined	Undetermined	Undetermined	Undetermined	Undetermined	Undetermined	Undetermined	Undetermined	Undetermined	Undetermined	Undetermined	Undetermined	Undetermined	Undetermined	Undetermined
PI	MIMAT0004770	hsa-miR-516a-5p	Undetermined	Undetermined	Undetermined	Undetermined	Undetermined	Undetermined	34.927498	Undetermined	Undetermined	Undetermined	Undetermined	Undetermined	Undetermined	Undetermined	Undetermined	Undetermined	Undetermined	Undetermined	Undetermined	Undetermined	Undetermined	Undetermined	Undetermined	Undetermined	Undetermined	Undetermined	Undetermined	Undetermined	Undetermined	Undetermined	Undetermined	Undetermined	Undetermined	Undetermined	Undetermined	Undetermined	Undetermined	Undetermined	Undetermined	Undetermined	Undetermined	Undetermined	Undetermined	Undetermined	Undetermined	Undetermined	Undetermined
PI	MIMAT0000062	hsa-let-7a-5p	30.637398	31.264194	31.263065	29.852472	Undetermined	31.862331	29.589172	29.540451	30.40896	30.662529	30.390785	29.92899	26.21544	30.566774	29.995132	29.226048	26.488762	29.724094	28.889421	30.307972	29.291222	29.944355	30.739473	28.834047	28.406818	29.688822	Undetermined	31.197803	29.019386	30.0292	28.77276	29.871887	30.969341	29.75632	27.927816	29.422184	28.631216	27.782562	29.70214	29.69908	29.979921	28.777454	32.22361	Undetermined	31.76104	30.36979	31.28539
PI	MIMAT0004510	hsa-miR-96-3p	Undetermined	41.749954	Undetermined	Undetermined	Undetermined	Undetermined	Undetermined	Undetermined	Undetermined	Undetermined	Undetermined	Undetermined	Undetermined	Undetermined	Undetermined	Undetermined	Undetermined	Undetermined	Undetermined	Undetermined	Undetermined	Undetermined	Undetermined	Undetermined	35.837074	Undetermined	32.959522	Undetermined	Undetermined	Undetermined	Undetermined	Undetermined	Undetermined	Undetermined	Undetermined	Undetermined	Undetermined	Undetermined	Undetermined	Undetermined	Undetermined	37.22919	Undetermined	Undetermined	Undetermined	Undetermined	36.849133
PI	MIMAT0004611	hsa-miR-185-3p	Undetermined	Undetermined	Undetermined	Undetermined	Undetermined	Undetermined	Undetermined	Undetermined	Undetermined	Undetermined	Undetermined	Undetermined	35.185497	Undetermined	Undetermined	Undetermined	33.8851	Undetermined	Undetermined	Undetermined	Undetermined	Undetermined	Undetermined	Undetermined	Undetermined	Undetermined	Undetermined	Undetermined	Undetermined	Undetermined	Undetermined	Undetermined	36.391636	Undetermined	Undetermined	Undetermined	Undetermined	Undetermined	Undetermined	Undetermined	Undetermined	Undetermined	Undetermined	Undetermined	Undetermined	Undetermined	Undetermined
PI	MIMAT0003283	hsa-miR-615-3p	Undetermined	Undetermined	Undetermined	Undetermined	Undetermined	Undetermined	Undetermined	33.761856	Undetermined	Undetermined	Undetermined	Undetermined	Undetermined	41.628197	Undetermined	Undetermined	Undetermined	Undetermined	Undetermined	Undetermined	Undetermined	Undetermined	Undetermined	Undetermined	Undetermined	Undetermined	Undetermined	35.80986	Undetermined	Undetermined	Undetermined	Undetermined	Undetermined	Undetermined	Undetermined	Undetermined	Undetermined	Undetermined	Undetermined	34.502586	Undetermined	35.253174	Undetermined	Undetermined	Undetermined	Undetermined	Undetermined
PI	MIMAT0000424	hsa-miR-128-3p	33.798897	Undetermined	35.4335	34.039303	Undetermined	Undetermined	33.509327	33.50856	31.37511	Undetermined	37.463528	Undetermined	30.593567	34.92745	33.566887	Undetermined	Undetermined	32.818256	32.478462	34.50616	Undetermined	32.813713	Undetermined	32.907986	34.41165	35.52946	29.712692	32.71787	36.560074	33.0567	32.557957	32.79869	35.322517	32.629326	32.659866	32.833908	30.607681	31.711193	32.447388	32.529987	36.522606	32.516933	Undetermined	Undetermined	Undetermined	34.953873	35.635548
PI	MIMAT0003888	hsa-miR-766-3p	38.354275	36.519554	36.556454	38.67689	Undetermined	Undetermined	Undetermined	33.907806	Undetermined	36.374664	38.595875	35.962467	31.583143	41.0442	37.098747	Undetermined	31.588223	35.501842	36.452816	36.44577	37.146576	Undetermined	34.65589	34.690685	32.853848	39.325317	Undetermined	32.73202	Undetermined	34.64235	31.93013	Undetermined	34.088898	33.675564	Undetermined	34.369156	37.490353	33.641567	37.190117	37.20622	39.541477	33.62534	Undetermined	Undetermined	Undetermined	33.79341	Undetermined
PI	MIMAT0000462	hsa-miR-206	34.828213	35.512432	37.382233	36.659904	40.075733	Undetermined	Undetermined	35.012074	36.948215	34.46013	Undetermined	36.652187	37.500244	41.80439	37.42367	33.601753	32.920456	38.435596	36.034008	34.959675	35.003574	37.07791	37.802895	35.76819	35.635338	38.85906	33.59693	37.65565	39.575237	37.884747	38.377552	35.05204	34.532375	Undetermined	Undetermined	38.500874	35.57898	36.575245	34.984234	34.394753	41.46933	37.58495	36.742023	38.04188	37.827503	Undetermined	Undetermined
PI	MIMAT0004901	hsa-miR-298	Undetermined	Undetermined	Undetermined	Undetermined	Undetermined	Undetermined	Undetermined	Undetermined	Undetermined	Undetermined	Undetermined	Undetermined	Undetermined	Undetermined	Undetermined	Undetermined	Undetermined	Undetermined	Undetermined	Undetermined	Undetermined	Undetermined	Undetermined	Undetermined	37.045013	Undetermined	36.10968	Undetermined	Undetermined	Undetermined	Undetermined	Undetermined	Undetermined	Undetermined	Undetermined	Undetermined	Undetermined	Undetermined	Undetermined	Undetermined	Undetermined	Undetermined	Undetermined	Undetermined	Undetermined	Undetermined	Undetermined
PI	MIMAT0004614	hsa-miR-193a-5p	33.440403	34.870525	33.957886	35.657715	36.471275	34.854977	33.749313	35.434452	34.183945	Undetermined	36.810444	35.441345	35.66503	Undetermined	Undetermined	35.810345	33.731037	33.93138	34.58057	35.574203	33.72701	34.254025	34.867653	35.66287	33.458687	34.73275	32.910324	33.884552	34.45089	34.791798	Undetermined	34.56293	34.526123	34.61909	33.3239	35.622726	31.837248	33.547077	34.71478	33.970776	35.7296	35.336678	Undetermined	Undetermined	Undetermined	37.319366	38.618767
PI	MIMAT0003327	hsa-miR-449b-5p	Undetermined	Undetermined	Undetermined	38.00069	Undetermined	38.7678	Undetermined	Undetermined	Undetermined	Undetermined	Undetermined	Undetermined	Undetermined	Undetermined	Undetermined	Undetermined	Undetermined	38.154503	Undetermined	Undetermined	Undetermined	38.89027	Undetermined	Undetermined	Undetermined	42.152752	34.97377	Undetermined	37.90219	Undetermined	Undetermined	39.563435	Undetermined	41.80149	Undetermined	40.651215	38.055416	Undetermined	Undetermined	Undetermined	Undetermined	Undetermined	Undetermined	39.062504	Undetermined	38.51926	Undetermined
PI	MIMAT0002855	hsa-miR-520d-5p	Undetermined	Undetermined	Undetermined	Undetermined	Undetermined	Undetermined	Undetermined	Undetermined	Undetermined	Undetermined	Undetermined	Undetermined	Undetermined	Undetermined	Undetermined	Undetermined	Undetermined	Undetermined	Undetermined	Undetermined	Undetermined	Undetermined	Undetermined	Undetermined	Undetermined	Undetermined	Undetermined	Undetermined	Undetermined	Undetermined	Undetermined	Undetermined	Undetermined	Undetermined	Undetermined	Undetermined	Undetermined	Undetermined	Undetermined	Undetermined	Undetermined	Undetermined	Undetermined	Undetermined	Undetermined	Undetermined	Undetermined
PI	MIMAT0000222	hsa-miR-192-5p	29.728437	30.766994	29.889515	31.890686	31.681595	31.844574	27.720537	31.635986	30.50589	30.250992	32.789352	30.58095	27.5784	30.897203	27.613691	29.91921	26.950184	28.926819	30.716118	30.859356	29.720564	30.50525	31.719263	30.961996	30.5386	31.675156	Undetermined	28.93108	29.22693	29.596548	29.816114	31.124872	30.132574	29.875414	28.949936	29.39139	27.951006	26.362389	Undetermined	Undetermined	31.590761	29.585255	32.01751	33.74319	Undetermined	32.666054	31.39896
PI	MIMAT0000086	hsa-miR-29a-3p	33.629345	33.851887	34.40781	32.819893	32.82025	32.969	29.944344	32.284138	31.566084	32.43732	31.71806	33.24038	29.044012	32.42061	30.673594	30.131094	30.853283	Undetermined	30.659092	33.446365	32.483776	33.057934	33.69058	30.317146	30.439955	31.46086	30.259466	32.396767	31.047943	30.850504	30.676685	33.38258	31.649239	32.466312	31.227655	30.986664	31.423838	28.472967	30.288	33.06368	31.863722	31.446901	Undetermined	Undetermined	36.64085	32.58882	33.702183
PI	MIMAT0002891	hsa-miR-18a-3p	Undetermined	34.49678	Undetermined	33.609325	Undetermined	35.697094	35.21384	36.8104	33.879406	37.144135	35.382244	Undetermined	32.54348	39.639812	Undetermined	34.51347	29.969048	33.91534	33.990192	35.698452	Undetermined	34.133423	35.005238	34.69651	35.304455	Undetermined	33.133816	33.086708	33.902256	33.83635	32.75041	34.95654	34.962532	33.344475	32.264843	35.669346	30.914284	Undetermined	Undetermined	36.88906	35.565174	33.27394	Undetermined	Undetermined	Undetermined	36.902206	36.519585
PI	MIMAT0000738	hsa-miR-383-5p	Undetermined	Undetermined	Undetermined	Undetermined	Undetermined	Undetermined	Undetermined	Undetermined	Undetermined	Undetermined	Undetermined	Undetermined	Undetermined	Undetermined	Undetermined	Undetermined	Undetermined	Undetermined	Undetermined	Undetermined	Undetermined	Undetermined	Undetermined	Undetermined	Undetermined	Undetermined	Undetermined	Undetermined	Undetermined	Undetermined	Undetermined	Undetermined	Undetermined	Undetermined	Undetermined	Undetermined	Undetermined	Undetermined	Undetermined	Undetermined	Undetermined	Undetermined	Undetermined	Undetermined	Undetermined	Undetermined	Undetermined
PI	MIMAT0000441	hsa-miR-9-5p	Undetermined	Undetermined	Undetermined	Undetermined	Undetermined	Undetermined	37.608574	Undetermined	Undetermined	38.593933	Undetermined	Undetermined	Undetermined	Undetermined	Undetermined	Undetermined	Undetermined	Undetermined	Undetermined	Undetermined	Undetermined	Undetermined	Undetermined	Undetermined	Undetermined	Undetermined	Undetermined	Undetermined	Undetermined	Undetermined	38.89099	Undetermined	Undetermined	Undetermined	35.395615	Undetermined	Undetermined	36.53914	Undetermined	Undetermined	Undetermined	37.378555	Undetermined	Undetermined	Undetermined	Undetermined	Undetermined
PI	MIMAT0000433	hsa-miR-142-5p	36.69313	35.486855	36.9794	33.551407	33.90073	35.886517	32.667896	31.602808	32.388733	32.569633	32.622604	33.420174	28.469057	33.788567	32.904827	31.792604	29.351265	30.25987	33.836315	34.427437	33.36927	32.851936	34.339134	32.879745	32.433475	32.781223	31.978724	34.560936	32.863888	33.997498	30.26503	32.995125	32.65174	32.294724	31.780777	31.670279	31.557848	30.589808	31.347649	32.448906	32.92079	31.691341	Undetermined	Undetermined	Undetermined	32.48726	34.370792
PI	MIMAT0003385	hsa-miR-363-5p	Undetermined	Undetermined	Undetermined	Undetermined	Undetermined	Undetermined	Undetermined	Undetermined	Undetermined	Undetermined	Undetermined	Undetermined	Undetermined	Undetermined	Undetermined	Undetermined	Undetermined	Undetermined	Undetermined	Undetermined	Undetermined	Undetermined	Undetermined	Undetermined	Undetermined	Undetermined	Undetermined	Undetermined	Undetermined	Undetermined	Undetermined	Undetermined	Undetermined	Undetermined	Undetermined	Undetermined	Undetermined	Undetermined	Undetermined	Undetermined	Undetermined	Undetermined	Undetermined	Undetermined	Undetermined	Undetermined	Undetermined
PI	MIMAT0004928	hsa-miR-147b	Undetermined	Undetermined	Undetermined	Undetermined	Undetermined	Undetermined	Undetermined	Undetermined	Undetermined	Undetermined	Undetermined	Undetermined	Undetermined	Undetermined	Undetermined	Undetermined	Undetermined	Undetermined	Undetermined	Undetermined	Undetermined	Undetermined	Undetermined	Undetermined	Undetermined	Undetermined	39.524307	Undetermined	Undetermined	Undetermined	Undetermined	Undetermined	Undetermined	Undetermined	Undetermined	Undetermined	Undetermined	Undetermined	Undetermined	Undetermined	Undetermined	Undetermined	Undetermined	Undetermined	Undetermined	Undetermined	Undetermined
PI	MIMAT0000227	hsa-miR-197-3p	34.978806	34.825928	34.83478	33.73048	33.850872	34.399387	30.836014	31.445486	32.218937	32.37775	33.063774	32.916027	30.474985	33.4694	33.61644	32.601128	30.879023	31.451124	31.62782	37.66385	31.526714	32.72838	32.61216	31.245335	31.804585	33.37226	36.510563	32.40789	34.065258	33.184498	31.713202	34.564285	33.140224	35.227104	30.918566	31.9419	31.539448	31.38904	31.513176	32.46417	31.945889	32.473072	33.778996	33.947105	33.75606	34.653507	33.341507
PI	MIMAT0003265	hsa-miR-597-5p	Undetermined	40.46207	Undetermined	Undetermined	Undetermined	Undetermined	Undetermined	Undetermined	Undetermined	Undetermined	Undetermined	Undetermined	Undetermined	Undetermined	Undetermined	Undetermined	Undetermined	Undetermined	Undetermined	Undetermined	Undetermined	Undetermined	Undetermined	Undetermined	Undetermined	Undetermined	35.952816	Undetermined	Undetermined	Undetermined	Undetermined	Undetermined	Undetermined	Undetermined	Undetermined	Undetermined	Undetermined	Undetermined	Undetermined	Undetermined	Undetermined	Undetermined	Undetermined	Undetermined	Undetermined	Undetermined	Undetermined
PI	MIMAT0000756	hsa-miR-326	Undetermined	Undetermined	Undetermined	36.264668	Undetermined	Undetermined	34.633175	33.528072	Undetermined	32.88318	Undetermined	Undetermined	Undetermined	Undetermined	Undetermined	32.92553	Undetermined	Undetermined	Undetermined	34.56632	Undetermined	Undetermined	Undetermined	Undetermined	Undetermined	Undetermined	32.14263	Undetermined	35.20306	Undetermined	Undetermined	Undetermined	Undetermined	33.692284	Undetermined	Undetermined	Undetermined	Undetermined	34.322704	Undetermined	Undetermined	Undetermined	Undetermined	Undetermined	Undetermined	Undetermined	Undetermined
PI	MIMAT0000417	hsa-miR-15b-5p	34.72623	34.89162	35.900898	34.504932	35.70635	35.525444	32.860058	34.539307	32.399506	34.74912	35.833916	35.45382	28.657547	40.295288	34.49723	32.545784	27.511665	31.439856	33.976955	33.961987	33.661674	32.839985	33.244884	32.712685	33.146297	35.658043	29.641426	Undetermined	33.44732	35.226883	30.524937	30.947598	32.82535	34.025566	31.385658	32.79144	30.660305	29.876053	31.937567	32.845284	34.407936	32.29539	37.39955	38.73301	38.838684	36.81054	34.585472
PI	MIMAT0000102	hsa-miR-105-5p	Undetermined	Undetermined	Undetermined	Undetermined	Undetermined	Undetermined	Undetermined	Undetermined	Undetermined	36.82679	Undetermined	Undetermined	Undetermined	Undetermined	Undetermined	Undetermined	Undetermined	Undetermined	Undetermined	Undetermined	Undetermined	Undetermined	Undetermined	Undetermined	Undetermined	Undetermined	36.85409	Undetermined	Undetermined	Undetermined	Undetermined	Undetermined	Undetermined	Undetermined	Undetermined	Undetermined	Undetermined	Undetermined	Undetermined	Undetermined	Undetermined	Undetermined	Undetermined	Undetermined	Undetermined	Undetermined	Undetermined
PI	MIMAT0001080	hsa-miR-196b-5p	Undetermined	Undetermined	Undetermined	Undetermined	Undetermined	Undetermined	Undetermined	Undetermined	Undetermined	Undetermined	Undetermined	Undetermined	30.594007	Undetermined	Undetermined	Undetermined	30.02333	33.35169	Undetermined	Undetermined	Undetermined	33.862255	Undetermined	Undetermined	Undetermined	33.639877	32.7316	Undetermined	33.697968	Undetermined	32.863926	Undetermined	34.935894	34.568966	32.591125	34.30047	32.842976	32.39808	34.24106	35.30065	Undetermined	33.212585	Undetermined	Undetermined	Undetermined	Undetermined	Undetermined
PI	MIMAT0000690	hsa-miR-296-5p	Undetermined	Undetermined	Undetermined	Undetermined	Undetermined	Undetermined	Undetermined	Undetermined	Undetermined	Undetermined	36.296352	37.544247	31.647083	Undetermined	Undetermined	37.170185	30.83276	34.892982	Undetermined	Undetermined	Undetermined	Undetermined	Undetermined	Undetermined	Undetermined	Undetermined	33.46595	37.36492	34.461044	Undetermined	Undetermined	35.999557	Undetermined	Undetermined	33.646053	39.839035	31.394835	Undetermined	Undetermined	Undetermined	36.049	37.430332	Undetermined	Undetermined	Undetermined	34.392815	35.29542
PI	MIMAT0001413	hsa-miR-20b-5p	37.09409	36.423107	35.685978	33.74052	35.619156	34.915787	37.101547	35.382027	34.81161	36.57357	Undetermined	Undetermined	31.623463	38.50164	39.88858	Undetermined	31.828426	33.920227	34.596096	39.304516	Undetermined	35.3856	35.056538	35.249657	38.77404	40.855618	30.501242	37.443584	34.598324	Undetermined	33.78791	36.55304	37.646378	36.094173	33.572975	35.93892	32.51426	34.627945	33.98024	35.60669	41.879353	33.638752	Undetermined	Undetermined	38.69754	37.46715	39.481155
PI	MIMAT0000251	hsa-miR-147a	Undetermined	Undetermined	Undetermined	Undetermined	Undetermined	Undetermined	Undetermined	Undetermined	Undetermined	Undetermined	Undetermined	Undetermined	Undetermined	Undetermined	Undetermined	Undetermined	Undetermined	37.71604	Undetermined	Undetermined	Undetermined	Undetermined	Undetermined	Undetermined	Undetermined	Undetermined	Undetermined	Undetermined	Undetermined	Undetermined	Undetermined	Undetermined	Undetermined	Undetermined	Undetermined	Undetermined	Undetermined	Undetermined	Undetermined	Undetermined	Undetermined	Undetermined	Undetermined	Undetermined	Undetermined	Undetermined	Undetermined
PI	MIMAT0000228	hsa-miR-198	Undetermined	Undetermined	Undetermined	Undetermined	Undetermined	Undetermined	Undetermined	Undetermined	Undetermined	Undetermined	Undetermined	Undetermined	Undetermined	Undetermined	Undetermined	Undetermined	Undetermined	Undetermined	Undetermined	Undetermined	Undetermined	Undetermined	Undetermined	Undetermined	Undetermined	Undetermined	Undetermined	Undetermined	Undetermined	Undetermined	Undetermined	Undetermined	Undetermined	Undetermined	Undetermined	Undetermined	Undetermined	Undetermined	Undetermined	Undetermined	Undetermined	Undetermined	Undetermined	Undetermined	Undetermined	Undetermined	Undetermined
PI	MIMAT0000728	hsa-miR-375	32.711945	Undetermined	32.499603	33.550354	32.679558	32.970615	33.43326	33.552643	32.32815	Undetermined	32.875927	32.54511	31.799263	32.399452	33.98598	31.779337	32.30879	31.355621	31.93698	34.484924	32.198174	32.69779	34.499817	33.65854	32.78619	33.60015	30.708931	32.733967	31.453648	32.396156	33.30958	32.752056	33.38976	32.844563	32.2468	34.272675	Undetermined	31.29156	31.712957	32.80356	34.025726	33.44825	34.01196	36.553413	34.273537	35.629723	35.026352
PI	MIMAT0002852	hsa-miR-517a-3p	Undetermined	Undetermined	Undetermined	31.668043	Undetermined	Undetermined	29.129513	33.55293	35.510227	34.037098	Undetermined	34.768936	34.009262	32.854626	Undetermined	Undetermined	Undetermined	35.80801	34.5238	Undetermined	Undetermined	Undetermined	Undetermined	Undetermined	Undetermined	Undetermined	Undetermined	Undetermined	Undetermined	Undetermined	36.588043	Undetermined	Undetermined	36.691032	34.754517	Undetermined	Undetermined	Undetermined	Undetermined	Undetermined	Undetermined	34.793194	Undetermined	Undetermined	Undetermined	Undetermined	Undetermined
PI	MIMAT0004682	hsa-miR-361-3p	37.7704	Undetermined	37.287098	Undetermined	Undetermined	Undetermined	34.642395	36.453735	35.657936	37.631767	Undetermined	Undetermined	31.38186	Undetermined	Undetermined	Undetermined	32.708458	33.915554	34.98295	Undetermined	Undetermined	Undetermined	35.861576	35.55767	37.909977	Undetermined	Undetermined	Undetermined	35.073494	Undetermined	34.274807	Undetermined	Undetermined	Undetermined	Undetermined	Undetermined	Undetermined	36.298386	34.877766	35.465195	Undetermined	Undetermined	Undetermined	Undetermined	Undetermined	35.575787	Undetermined
PI	MIMAT0004494	hsa-miR-21-3p	Undetermined	Undetermined	Undetermined	Undetermined	Undetermined	Undetermined	Undetermined	Undetermined	Undetermined	Undetermined	Undetermined	Undetermined	Undetermined	Undetermined	Undetermined	Undetermined	Undetermined	35.933903	Undetermined	Undetermined	34.60749	Undetermined	Undetermined	36.376266	Undetermined	Undetermined	Undetermined	Undetermined	Undetermined	Undetermined	Undetermined	Undetermined	Undetermined	Undetermined	35.630314	34.887985	Undetermined	36.780933	36.441128	Undetermined	36.499393	Undetermined	Undetermined	Undetermined	Undetermined	Undetermined	Undetermined
PI	MIMAT0000726	hsa-miR-373-3p	37.670433	38.84133	Undetermined	Undetermined	Undetermined	37.412376	Undetermined	36.90269	Undetermined	Undetermined	38.98839	Undetermined	Undetermined	35.718517	Undetermined	36.104202	37.765835	Undetermined	Undetermined	37.692715	Undetermined	35.732365	Undetermined	37.444546	Undetermined	39.5928	31.624735	Undetermined	34.80298	36.555458	Undetermined	Undetermined	Undetermined	37.663563	Undetermined	37.890522	Undetermined	35.653954	Undetermined	36.492992	39.672237	36.66469	Undetermined	37.569416	Undetermined	Undetermined	Undetermined
PI	MIMAT0002842	hsa-miR-518f-3p	37.259953	Undetermined	Undetermined	37.60362	Undetermined	Undetermined	Undetermined	Undetermined	Undetermined	Undetermined	Undetermined	Undetermined	Undetermined	37.89586	Undetermined	Undetermined	Undetermined	Undetermined	37.099854	Undetermined	Undetermined	Undetermined	Undetermined	Undetermined	Undetermined	Undetermined	Undetermined	Undetermined	Undetermined	Undetermined	Undetermined	Undetermined	Undetermined	Undetermined	Undetermined	Undetermined	Undetermined	36.599243	Undetermined	Undetermined	Undetermined	Undetermined	Undetermined	Undetermined	Undetermined	Undetermined	Undetermined
PI	MIMAT0000279	hsa-miR-222-3p	30.864767	31.381	29.95166	29.504519	29.90736	29.566135	27.95362	29.399323	28.817541	29.892643	29.394482	29.424929	27.24763	29.706005	28.262375	28.84803	27.503738	27.730585	27.742193	29.927635	29.678637	29.78979	30.35987	27.388103	28.62379	29.205173	28.49341	29.4329	28.925901	28.696688	28.001368	30.40982	29.271706	29.274054	27.799185	29.698757	27.375425	27.364965	Undetermined	28.870882	28.953033	28.63494	33.20796	Undetermined	Undetermined	30.577919	30.357037
PI	MIMAT0003286	hsa-miR-617	Undetermined	Undetermined	Undetermined	Undetermined	Undetermined	Undetermined	Undetermined	Undetermined	Undetermined	Undetermined	Undetermined	Undetermined	Undetermined	Undetermined	Undetermined	Undetermined	Undetermined	Undetermined	Undetermined	Undetermined	Undetermined	Undetermined	Undetermined	Undetermined	Undetermined	Undetermined	Undetermined	Undetermined	Undetermined	Undetermined	Undetermined	Undetermined	Undetermined	Undetermined	Undetermined	Undetermined	Undetermined	Undetermined	Undetermined	Undetermined	Undetermined	Undetermined	Undetermined	Undetermined	Undetermined	Undetermined	Undetermined
PI	MIMAT0000452	hsa-miR-154-5p	33.56153	31.891426	32.896187	Undetermined	Undetermined	Undetermined	33.77193	31.987347	33.181786	32.47813	33.35424	31.774765	31.584541	Undetermined	35.077103	33.663525	30.784056	33.185966	Undetermined	32.02259	31.815346	32.72162	31.977837	34.59731	34.43564	34.91959	31.63914	30.972898	34.465305	34.42489	29.590189	32.28403	31.222643	31.705946	32.31823	34.659966	30.350233	32.638412	32.807884	32.21336	34.407906	Undetermined	Undetermined	Undetermined	Undetermined	34.920097	35.188423
PI	MIMAT0004926	hsa-miR-708-5p	Undetermined	Undetermined	Undetermined	Undetermined	Undetermined	Undetermined	Undetermined	Undetermined	Undetermined	Undetermined	Undetermined	Undetermined	Undetermined	Undetermined	Undetermined	Undetermined	Undetermined	Undetermined	Undetermined	Undetermined	Undetermined	Undetermined	Undetermined	Undetermined	Undetermined	Undetermined	33.921753	Undetermined	Undetermined	Undetermined	Undetermined	Undetermined	Undetermined	Undetermined	Undetermined	Undetermined	Undetermined	Undetermined	Undetermined	Undetermined	Undetermined	Undetermined	Undetermined	Undetermined	Undetermined	Undetermined	Undetermined
PI	MIMAT0000063	hsa-let-7b-5p	30.807589	30.910124	30.650875	29.344086	30.403862	31.523266	29.936678	31.706512	30.055395	31.598383	Undetermined	31.328367	25.662907	32.807564	29.979677	29.926256	26.803082	28.806839	29.680557	31.37335	29.629093	30.457912	30.29072	29.304068	28.884638	29.976269	29.049389	33.41189	28.392223	29.787191	30.72459	30.5978	32.574413	29.742144	27.544733	29.892324	27.792938	28.215153	28.603182	30.320635	30.221666	27.35919	31.649292	32.595184	29.215025	29.026894	31.880333
PI	MIMAT0000094	hsa-miR-95-3p	35.42733	Undetermined	Undetermined	Undetermined	35.35158	Undetermined	Undetermined	Undetermined	Undetermined	34.928364	Undetermined	33.94574	Undetermined	35.784218	34.93164	33.854706	34.531612	Undetermined	Undetermined	33.672333	34.349518	34.273884	Undetermined	Undetermined	34.81565	Undetermined	32.779694	Undetermined	34.435707	35.5234	35.299835	Undetermined	Undetermined	Undetermined	33.49036	Undetermined	32.984352	32.388874	33.03262	33.42051	Undetermined	34.696518	35.96838	Undetermined	Undetermined	Undetermined	35.579693
PI	MIMAT0002866	hsa-miR-517c-3p	35.61314	Undetermined	Undetermined	32.90701	36.04466	Undetermined	30.43578	Undetermined	Undetermined	34.511913	35.8939	Undetermined	34.43917	33.713737	Undetermined	36.845654	35.6633	35.816986	35.98819	Undetermined	39.66613	Undetermined	35.72827	Undetermined	35.36607	Undetermined	34.66903	Undetermined	Undetermined	Undetermined	35.82359	38.55059	Undetermined	Undetermined	Undetermined	Undetermined	35.578568	Undetermined	Undetermined	Undetermined	Undetermined	Undetermined	41.66576	Undetermined	Undetermined	Undetermined	Undetermined
PI	MIMAT0004697	hsa-miR-151a-5p	33.067154	33.55596	32.83745	32.662724	32.00192	32.636898	31.890406	31.324537	31.575842	31.195032	31.640223	31.958027	28.889864	32.566704	31.708988	31.395594	26.775469	30.477098	30.739132	31.848284	30.724676	32.577194	Undetermined	30.835232	30.546146	31.577398	30.756319	30.868244	31.479286	33.63082	30.378689	32.93474	32.72129	30.80181	29.819874	31.956032	29.374365	29.875542	30.838512	31.363214	31.90234	31.044136	33.661114	39.002888	35.409092	32.77709	33.44909
PI	MIMAT0002873	hsa-miR-502-5p	Undetermined	Undetermined	Undetermined	36.78494	35.420193	36.932644	33.814487	Undetermined	36.294018	Undetermined	Undetermined	Undetermined	33.825996	38.03905	38.68257	Undetermined	32.19193	Undetermined	Undetermined	Undetermined	35.874397	34.210293	Undetermined	Undetermined	36.677757	Undetermined	34.006996	Undetermined	36.581814	34.752598	Undetermined	Undetermined	36.734753	36.776623	33.81414	Undetermined	33.504513	33.575974	34.81278	Undetermined	35.587833	35.70003	39.18136	34.568043	38.46382	34.833714	Undetermined
PI	MIMAT0000772	hsa-miR-345-5p	33.694916	33.821953	32.31851	Undetermined	30.989132	32.308285	29.895239	Undetermined	30.354548	34.78944	33.370026	31.778194	29.572342	34.68574	30.861652	30.794619	27.443138	29.987774	Undetermined	31.979847	33.027653	34.851124	Undetermined	32.26714	32.22734	34.281925	28.399084	30.521643	32.362385	32.262573	30.560665	31.959194	31.442371	31.853338	30.718159	31.61789	28.958548	29.548174	30.397852	Undetermined	31.316355	30.384886	41.76105	38.152103	Undetermined	31.271173	32.454575
PI	MIMAT0002881	hsa-miR-509-3p	Undetermined	Undetermined	Undetermined	Undetermined	Undetermined	Undetermined	Undetermined	Undetermined	Undetermined	Undetermined	Undetermined	Undetermined	Undetermined	38.704807	Undetermined	Undetermined	35.648514	Undetermined	Undetermined	Undetermined	Undetermined	Undetermined	37.358585	35.37092	Undetermined	Undetermined	32.307976	Undetermined	37.230232	Undetermined	38.083233	Undetermined	Undetermined	34.597706	Undetermined	Undetermined	Undetermined	Undetermined	Undetermined	Undetermined	34.439568	36.07202	Undetermined	Undetermined	Undetermined	Undetermined	Undetermined
PI	MIMAT0000447	hsa-miR-134-5p	31.778639	33.46785	34.50989	33.70723	34.425617	Undetermined	32.564842	31.499886	32.531223	32.828075	32.84409	34.62682	32.205173	Undetermined	32.830715	32.87123	29.767029	32.42993	34.224186	34.33053	32.27442	31.676613	31.966879	32.509117	Undetermined	35.441017	30.604416	30.522057	Undetermined	33.361015	30.305214	31.832329	31.844282	31.785955	31.465494	33.870872	31.36873	Undetermined	33.150948	31.599613	34.434044	32.930603	33.349556	Undetermined	Undetermined	Undetermined	32.82758
PI	MIMAT0000737	hsa-miR-382-5p	31.392857	31.422033	30.992037	Undetermined	Undetermined	39.12776	34.414154	30.763098	32.59707	30.709236	35.77841	32.50309	32.579975	36.441082	Undetermined	33.77623	30.733059	31.553534	32.984833	32.526726	31.648237	31.759987	31.892282	33.93996	32.423676	34.749012	30.678555	29.913033	34.65357	32.63867	30.477737	30.95801	32.32126	30.613876	32.79212	34.536472	30.29823	Undetermined	32.561085	31.67767	34.435722	33.55264	35.54211	Undetermined	33.709816	36.41011	33.733727
PI	MIMAT0002806	hsa-miR-490-3p	Undetermined	Undetermined	Undetermined	Undetermined	Undetermined	Undetermined	Undetermined	Undetermined	Undetermined	Undetermined	Undetermined	Undetermined	Undetermined	Undetermined	Undetermined	Undetermined	Undetermined	Undetermined	Undetermined	Undetermined	Undetermined	Undetermined	Undetermined	Undetermined	Undetermined	Undetermined	Undetermined	Undetermined	Undetermined	Undetermined	Undetermined	Undetermined	Undetermined	Undetermined	Undetermined	Undetermined	Undetermined	Undetermined	Undetermined	Undetermined	Undetermined	Undetermined	Undetermined	Undetermined	Undetermined	Undetermined	Undetermined
PI	MIMAT0000617	hsa-miR-200c-3p	Undetermined	Undetermined	43.976833	Undetermined	Undetermined	Undetermined	33.4886	34.55499	Undetermined	Undetermined	38.512672	35.34408	33.695522	34.006462	35.519123	36.69631	33.982944	32.556202	34.76751	Undetermined	Undetermined	34.839863	Undetermined	37.317017	37.674873	38.454433	32.915207	Undetermined	37.31232	35.975662	36.028324	Undetermined	40.535343	38.502552	34.588284	38.53876	33.51292	Undetermined	34.42472	Undetermined	34.79351	35.686443	Undetermined	Undetermined	Undetermined	Undetermined	Undetermined
PI	MIMAT0000087	hsa-miR-30a-5p	33.604523	34.60282	35.75271	33.9555	36.568485	33.848225	31.671768	32.949787	32.442364	33.63349	36.84894	33.409035	32.85088	36.503937	32.505848	32.542416	32.309235	31.421299	32.82681	33.405537	33.486916	32.304245	33.564068	32.932533	32.55101	33.465508	28.730923	34.510815	33.63267	33.590275	33.3065	34.486023	32.225426	32.48397	33.408978	33.46452	30.78587	Undetermined	31.673107	32.567303	32.83964	32.620075	36.55566	Undetermined	39.21346	34.789574	36.934837
PI	MIMAT0000257	hsa-miR-181b-5p	35.694004	35.722416	36.39912	33.985313	33.941113	Undetermined	34.01152	34.9845	34.235374	35.50423	37.79261	34.601402	31.925032	33.902504	36.324986	34.185875	30.630823	32.766987	32.80854	33.58409	33.461403	35.377285	33.812428	33.023724	31.7143	35.32451	32.54585	35.13948	35.765495	34.644386	32.471607	Undetermined	35.267635	35.45848	33.924854	34.688374	31.645895	Undetermined	34.42691	35.403385	38.732243	33.77581	36.15934	Undetermined	35.555668	35.778008	39.777596
PI	MIMAT0000091	hsa-miR-33a-5p	Undetermined	Undetermined	38.432285	Undetermined	Undetermined	Undetermined	35.018024	35.435936	Undetermined	37.78384	Undetermined	Undetermined	33.28737	Undetermined	36.640476	Undetermined	33.20799	34.50087	Undetermined	Undetermined	Undetermined	Undetermined	Undetermined	Undetermined	Undetermined	35.155052	33.54485	Undetermined	Undetermined	Undetermined	36.99227	Undetermined	Undetermined	37.554966	Undetermined	33.849617	Undetermined	Undetermined	34.70987	38.22673	Undetermined	Undetermined	Undetermined	Undetermined	Undetermined	35.56588	Undetermined
PI	MIMAT0000461	hsa-miR-195-5p	Undetermined	34.430916	33.358826	36.061733	34.30663	Undetermined	34.451557	33.61576	33.882526	34.717125	Undetermined	33.898193	33.241123	37.190517	33.914642	33.248787	Undetermined	32.415596	35.811653	34.520515	32.55582	Undetermined	33.88073	34.352383	33.664528	34.04891	31.350859	36.023487	33.802906	33.22094	35.76166	Undetermined	Undetermined	35.252758	35.279305	32.66996	32.855755	Undetermined	33.096752	33.65098	37.420795	32.606182	35.616215	34.659523	33.20316	36.283504	35.445393
PI	MIMAT0004911	hsa-miR-874-3p	34.26204	Undetermined	33.878735	Undetermined	35.440678	35.32778	30.900852	31.687357	31.934692	32.3358	35.5202	33.193012	32.819324	33.767605	33.41917	32.717102	31.442064	32.44138	33.296524	35.43369	32.839794	33.535847	33.197037	32.283176	34.38125	34.99781	31.983824	33.826782	34.30491	33.941612	33.144108	34.30326	33.531406	32.7926	33.98278	33.73176	31.66715	Undetermined	34.492226	33.443424	35.51266	33.79844	Undetermined	Undetermined	Undetermined	34.20817	33.753063
PI	MIMAT0000428	hsa-miR-135a-5p	Undetermined	Undetermined	Undetermined	Undetermined	Undetermined	Undetermined	Undetermined	Undetermined	35.82292	Undetermined	Undetermined	Undetermined	34.58253	37.93777	Undetermined	Undetermined	34.425507	Undetermined	Undetermined	Undetermined	Undetermined	38.3601	Undetermined	Undetermined	Undetermined	Undetermined	Undetermined	Undetermined	Undetermined	Undetermined	36.372734	Undetermined	Undetermined	Undetermined	Undetermined	36.519466	35.706673	Undetermined	Undetermined	35.717186	Undetermined	Undetermined	Undetermined	Undetermined	Undetermined	Undetermined	Undetermined
PI	MIMAT0004681	hsa-miR-26a-2-3p	Undetermined	Undetermined	Undetermined	Undetermined	Undetermined	Undetermined	Undetermined	Undetermined	Undetermined	Undetermined	Undetermined	Undetermined	Undetermined	Undetermined	Undetermined	Undetermined	Undetermined	Undetermined	Undetermined	Undetermined	Undetermined	Undetermined	Undetermined	Undetermined	Undetermined	Undetermined	Undetermined	Undetermined	Undetermined	Undetermined	Undetermined	Undetermined	Undetermined	Undetermined	Undetermined	Undetermined	Undetermined	Undetermined	Undetermined	Undetermined	Undetermined	Undetermined	Undetermined	Undetermined	Undetermined	Undetermined	Undetermined
PI	MIMAT0002809	hsa-miR-146b-5p	Undetermined	35.863056	36.5755	35.777805	34.99069	36.508762	34.507275	34.650898	33.592983	34.64734	39.377937	35.872593	30.815811	37.622906	34.003773	33.48426	32.374813	33.373356	33.904907	35.662685	33.98099	37.482	35.544174	32.864212	33.49908	34.792976	32.387844	Undetermined	32.90971	34.61874	33.74099	Undetermined	37.05696	34.589046	32.705963	33.91335	34.029102	Undetermined	33.496906	34.613743	35.966377	33.313847	36.046635	39.929424	37.8603	37.897873	Undetermined
PI	MIMAT0002170	hsa-miR-412-3p	Undetermined	Undetermined	Undetermined	Undetermined	Undetermined	Undetermined	Undetermined	Undetermined	Undetermined	Undetermined	Undetermined	Undetermined	Undetermined	Undetermined	Undetermined	Undetermined	Undetermined	Undetermined	Undetermined	Undetermined	Undetermined	Undetermined	Undetermined	Undetermined	Undetermined	Undetermined	33.332447	Undetermined	Undetermined	Undetermined	Undetermined	Undetermined	Undetermined	Undetermined	Undetermined	Undetermined	Undetermined	Undetermined	Undetermined	Undetermined	Undetermined	Undetermined	Undetermined	38.937073	38.93851	Undetermined	Undetermined
PI	MIMAT0000416	hsa-miR-1	Undetermined	35.611877	Undetermined	33.23996	Undetermined	Undetermined	34.491924	33.963436	Undetermined	Undetermined	34.60593	34.945053	Undetermined	Undetermined	Undetermined	34.3285	31.230225	Undetermined	Undetermined	Undetermined	Undetermined	34.564533	Undetermined	Undetermined	34.372322	35.926655	31.836912	34.886837	Undetermined	Undetermined	32.899147	33.268982	32.939804	35.10306	33.049698	33.735508	34.766582	Undetermined	29.420815	Undetermined	35.70854	33.85333	Undetermined	Undetermined	36.45309	Undetermined	Undetermined
PI	MIMAT0000687	hsa-miR-299-3p	Undetermined	Undetermined	Undetermined	Undetermined	Undetermined	Undetermined	Undetermined	Undetermined	Undetermined	Undetermined	Undetermined	36.499268	Undetermined	Undetermined	Undetermined	Undetermined	Undetermined	Undetermined	Undetermined	Undetermined	Undetermined	Undetermined	Undetermined	Undetermined	Undetermined	Undetermined	36.325905	Undetermined	Undetermined	Undetermined	Undetermined	Undetermined	Undetermined	Undetermined	Undetermined	Undetermined	Undetermined	Undetermined	Undetermined	Undetermined	Undetermined	Undetermined	Undetermined	Undetermined	Undetermined	Undetermined	Undetermined
PI	MIMAT0000434	hsa-miR-142-3p	33.840225	33.31474	34.371532	30.767542	31.263689	32.5078	Undetermined	29.670042	29.73336	30.871246	30.314827	30.434612	Undetermined	29.814419	29.687122	28.515207	26.60258	28.520597	29.477026	30.953754	30.799896	30.734682	32.94464	30.139872	28.841784	31.489147	29.554678	31.926445	29.821852	31.029955	30.203106	31.553034	30.326712	29.594233	29.388575	29.170378	30.432228	26.855684	27.768967	29.839184	30.030546	29.579576	36.009125	Undetermined	Undetermined	31.172058	31.685236
PI	MIMAT0000763	hsa-miR-338-3p	Undetermined	Undetermined	Undetermined	Undetermined	36.59943	Undetermined	34.724895	35.297543	33.759716	33.837017	35.800835	Undetermined	31.400568	Undetermined	34.530422	35.501842	31.799438	33.493668	Undetermined	Undetermined	Undetermined	Undetermined	Undetermined	Undetermined	Undetermined	36.40852	32.7424	Undetermined	35.461384	Undetermined	33.357494	34.848858	36.59639	38.536922	34.53687	36.283485	33.7282	34.960102	35.48372	34.521393	34.642002	34.004116	Undetermined	Undetermined	Undetermined	Undetermined	35.945335
PI	MIMAT0003249	hsa-miR-584-5p	34.963253	33.987385	34.17873	36.192516	35.898487	37.894924	36.156414	33.57473	34.004288	33.585094	35.23377	36.565	31.110266	36.457455	36.687603	33.783356	30.935658	34.32842	34.41702	34.50483	32.74902	34.3493	33.56465	Undetermined	34.184147	35.03386	33.74109	35.496597	Undetermined	34.852566	32.427975	34.563526	35.22381	33.18167	33.49004	36.91017	31.107086	35.37279	34.980522	33.50561	Undetermined	34.003193	34.31836	38.7778	35.409267	35.230724	39.177536
PI	MIMAT0000730	hsa-miR-377-3p	Undetermined	Undetermined	Undetermined	Undetermined	Undetermined	Undetermined	35.526035	Undetermined	37.613487	34.52028	Undetermined	35.23602	Undetermined	39.656128	36.949608	Undetermined	34.49043	33.42471	Undetermined	Undetermined	Undetermined	34.969093	Undetermined	Undetermined	Undetermined	Undetermined	Undetermined	Undetermined	Undetermined	Undetermined	34.308723	36.168774	35.249866	35.59001	Undetermined	35.912483	34.574306	Undetermined	35.53852	35.194912	Undetermined	Undetermined	Undetermined	Undetermined	Undetermined	Undetermined	39.009937
PI	MIMAT0000273	hsa-miR-216a-5p	Undetermined	34.76886	Undetermined	Undetermined	Undetermined	Undetermined	33.477432	Undetermined	Undetermined	Undetermined	Undetermined	Undetermined	Undetermined	Undetermined	Undetermined	Undetermined	Undetermined	Undetermined	34.489662	Undetermined	Undetermined	Undetermined	Undetermined	39.750248	Undetermined	Undetermined	33.457535	Undetermined	Undetermined	Undetermined	Undetermined	Undetermined	Undetermined	Undetermined	Undetermined	34.884624	Undetermined	Undetermined	Undetermined	Undetermined	Undetermined	Undetermined	Undetermined	Undetermined	Undetermined	Undetermined	Undetermined
PI	MIMAT0001341	hsa-miR-424-5p	36.097645	34.266224	34.37519	32.13856	33.389053	33.617184	30.646326	31.098978	29.899286	30.764093	32.373478	31.458363	28.296926	33.43841	31.922735	30.71925	Undetermined	29.337109	31.786055	31.796803	31.659067	31.272478	31.046597	30.758001	31.489477	33.368702	28.859873	34.086613	31.708418	31.658989	28.351511	31.556915	28.673468	29.479214	30.360876	31.148497	29.252108	29.78493	29.40745	30.274622	31.364449	30.88544	36.58169	Undetermined	Undetermined	32.93284	32.18655
PI	MIMAT0004971	hsa-miR-921	Undetermined	Undetermined	Undetermined	Undetermined	Undetermined	Undetermined	Undetermined	Undetermined	Undetermined	Undetermined	Undetermined	Undetermined	Undetermined	Undetermined	Undetermined	Undetermined	Undetermined	Undetermined	Undetermined	Undetermined	Undetermined	Undetermined	Undetermined	Undetermined	Undetermined	Undetermined	Undetermined	Undetermined	Undetermined	Undetermined	Undetermined	Undetermined	Undetermined	Undetermined	Undetermined	Undetermined	Undetermined	Undetermined	Undetermined	Undetermined	Undetermined	Undetermined	Undetermined	Undetermined	Undetermined	Undetermined	Undetermined
PI	MIMAT0002877	hsa-miR-513a-5p	Undetermined	Undetermined	49.916645	Undetermined	Undetermined	Undetermined	Undetermined	Undetermined	Undetermined	Undetermined	Undetermined	Undetermined	Undetermined	Undetermined	Undetermined	Undetermined	Undetermined	Undetermined	Undetermined	Undetermined	Undetermined	Undetermined	Undetermined	Undetermined	Undetermined	Undetermined	Undetermined	Undetermined	Undetermined	Undetermined	Undetermined	Undetermined	Undetermined	Undetermined	Undetermined	Undetermined	Undetermined	Undetermined	Undetermined	Undetermined	Undetermined	Undetermined	Undetermined	Undetermined	Undetermined	Undetermined	Undetermined
PI	MIMAT0004597	hsa-miR-140-3p	29.7346	29.845823	29.835161	28.974157	Undetermined	30.425375	28.538359	28.32367	27.39875	28.289959	28.691849	28.348507	25.67968	29.929422	28.92064	28.56415	25.878853	26.682827	28.33137	28.582045	27.853712	28.878193	29.600332	27.4443	28.095455	29.360376	27.332747	27.571135	27.670172	28.003487	27.182981	30.020775	29.158783	27.612608	26.417952	28.326628	25.721622	26.840197	26.914173	27.371706	28.804941	27.172083	31.159128	32.93011	31.149252	29.246239	29.483742
PI	MIMAT0000256	hsa-miR-181a-5p	33.386482	34.484646	32.36741	31.514183	30.59836	35.342075	30.597567	30.76481	30.471731	31.237207	30.502136	31.452477	27.68992	31.213358	30.926245	31.404219	25.621843	30.277664	29.736914	32.455948	31.27019	31.645926	31.362984	29.896736	29.305008	Undetermined	30.788076	30.856768	31.397114	32.55545	29.800442	31.643751	32.404816	30.575964	30.908241	31.57529	30.832705	30.281387	31.36288	30.88268	31.434166	31.624847	34.148968	Undetermined	33.81295	32.178677	32.9106
PI	MIMAT0000253	hsa-miR-10a-5p	Undetermined	34.861538	34.064816	Undetermined	38.1116	Undetermined	Undetermined	Undetermined	34.537266	Undetermined	Undetermined	34.902946	Undetermined	38.572956	Undetermined	Undetermined	33.336544	Undetermined	Undetermined	34.849014	Undetermined	Undetermined	34.45042	36.376408	Undetermined	Undetermined	32.6209	Undetermined	Undetermined	Undetermined	Undetermined	Undetermined	Undetermined	Undetermined	Undetermined	37.2021	34.129486	Undetermined	33.494446	34.595825	37.28542	35.513924	36.226315	Undetermined	Undetermined	Undetermined	Undetermined
PI	MIMAT0000103	hsa-miR-106a-5p	28.471579	28.534246	28.481436	27.510489	27.628916	29.665869	27.9415	27.539825	26.399878	26.891933	28.404308	28.477682	23.515001	28.912024	27.808754	28.467308	23.532503	26.416504	27.717516	27.86574	27.425837	28.424664	28.512493	26.613264	Undetermined	28.58384	Undetermined	24.92572	26.622353	28.836397	25.530499	26.909496	28.575367	26.5391	24.765919	26.901058	23.366287	25.57159	25.867832	25.965868	28.448425	25.513016	31.79038	33.954826	Undetermined	27.38906	27.818628
PI	MIMAT0000259	hsa-miR-182-5p	Undetermined	Undetermined	Undetermined	34.62791	Undetermined	Undetermined	Undetermined	Undetermined	Undetermined	Undetermined	Undetermined	Undetermined	31.977224	Undetermined	Undetermined	Undetermined	33.833683	Undetermined	Undetermined	Undetermined	34.252575	Undetermined	Undetermined	Undetermined	35.48764	Undetermined	Undetermined	Undetermined	Undetermined	Undetermined	Undetermined	34.595573	Undetermined	Undetermined	33.974804	34.64375	34.441765	33.82417	34.983006	Undetermined	Undetermined	34.53049	Undetermined	Undetermined	41.71591	Undetermined	Undetermined
PI	MIMAT0000722	hsa-miR-370-3p	Undetermined	Undetermined	Undetermined	Undetermined	Undetermined	Undetermined	33.564896	33.530457	Undetermined	Undetermined	Undetermined	Undetermined	Undetermined	Undetermined	Undetermined	Undetermined	34.67878	33.001064	Undetermined	Undetermined	Undetermined	Undetermined	Undetermined	Undetermined	Undetermined	Undetermined	Undetermined	Undetermined	Undetermined	Undetermined	Undetermined	Undetermined	34.943993	Undetermined	Undetermined	Undetermined	33.83815	Undetermined	33.22273	Undetermined	Undetermined	Undetermined	Undetermined	Undetermined	Undetermined	Undetermined	Undetermined
PI	MIMAT0003241	hsa-miR-576-5p	36.427048	Undetermined	Undetermined	38.05726	36.64204	Undetermined	Undetermined	Undetermined	33.831783	Undetermined	33.811825	38.314438	Undetermined	Undetermined	35.520184	Undetermined	33.863148	33.696266	Undetermined	Undetermined	Undetermined	Undetermined	Undetermined	Undetermined	Undetermined	Undetermined	32.78287	37.414154	Undetermined	Undetermined	Undetermined	Undetermined	35.334427	38.638412	33.97291	34.427864	33.253277	33.836243	Undetermined	Undetermined	Undetermined	35.360806	Undetermined	Undetermined	Undetermined	35.8609	Undetermined
PI	MIMAT0001343	hsa-miR-425-3p	35.531372	34.2551	34.496487	Undetermined	35.364864	Undetermined	33.69195	33.6642	32.45582	34.772556	36.228275	34.015434	30.591064	37.72345	34.829235	35.768288	30.371641	31.902409	34.176517	35.89249	Undetermined	33.258747	33.898678	34.45087	34.24276	35.44392	33.21909	35.613346	35.60468	Undetermined	Undetermined	34.90765	32.907448	32.92637	32.997784	34.755135	Undetermined	31.887878	33.511444	32.783787	35.405834	32.904736	Undetermined	Undetermined	Undetermined	37.906525	35.72908
PI	MIMAT0001545	hsa-miR-450a-5p	Undetermined	Undetermined	Undetermined	Undetermined	Undetermined	Undetermined	35.231606	Undetermined	Undetermined	36.011017	Undetermined	Undetermined	34.695805	Undetermined	Undetermined	Undetermined	32.592113	Undetermined	35.44885	Undetermined	Undetermined	34.28851	35.401318	Undetermined	Undetermined	Undetermined	Undetermined	Undetermined	Undetermined	35.0384	34.944973	Undetermined	Undetermined	Undetermined	Undetermined	Undetermined	Undetermined	Undetermined	33.31216	36.043316	35.58841	Undetermined	Undetermined	Undetermined	Undetermined	Undetermined	Undetermined
PI	MIMAT0003329	hsa-miR-411-5p	34.64791	34.81861	34.611355	Undetermined	34.78054	Undetermined	33.920486	Undetermined	Undetermined	Undetermined	Undetermined	Undetermined	Undetermined	Undetermined	35.076984	Undetermined	30.580528	Undetermined	34.2598	Undetermined	Undetermined	Undetermined	Undetermined	34.249577	Undetermined	Undetermined	31.241919	35.339367	Undetermined	Undetermined	34.667313	35.647987	Undetermined	Undetermined	Undetermined	Undetermined	Undetermined	36.557068	Undetermined	34.507046	Undetermined	Undetermined	Undetermined	Undetermined	Undetermined	Undetermined	Undetermined
PI	MIMAT0004959	hsa-miR-216b-5p	Undetermined	Undetermined	Undetermined	Undetermined	Undetermined	Undetermined	Undetermined	Undetermined	Undetermined	Undetermined	Undetermined	Undetermined	Undetermined	Undetermined	Undetermined	Undetermined	Undetermined	Undetermined	Undetermined	Undetermined	Undetermined	Undetermined	Undetermined	Undetermined	Undetermined	Undetermined	Undetermined	Undetermined	Undetermined	Undetermined	Undetermined	Undetermined	Undetermined	Undetermined	Undetermined	Undetermined	Undetermined	Undetermined	Undetermined	Undetermined	Undetermined	Undetermined	Undetermined	Undetermined	Undetermined	Undetermined	Undetermined
PI	MIMAT0000680	hsa-miR-106b-5p	33.91804	33.38305	32.711666	31.018677	31.58902	32.64586	31.534689	Undetermined	28.930706	31.518988	31.454407	31.743029	25.755985	32.567844	31.73474	30.578508	25.68765	28.72052	30.967117	31.7746	31.529366	32.72511	32.76608	29.919928	30.705883	32.422985	29.043468	29.840828	29.94296	31.746786	28.572567	31.717676	31.316809	30.516243	27.894245	29.82855	27.47629	28.354656	28.777174	29.883617	Undetermined	28.44973	36.799274	40.90394	35.456615	29.403236	31.569311
PI	MIMAT0000077	hsa-miR-22-3p	32.617912	32.34285	32.298847	32.647972	32.59825	34.352413	28.987614	30.31381	29.27449	30.844341	31.762743	32.60572	27.514975	32.824314	30.286272	31.38539	27.274849	28.544352	30.802269	32.30959	30.652994	30.537798	31.480007	Undetermined	30.396692	30.94673	28.277077	29.855145	29.75458	31.636219	29.726744	32.28833	29.13169	29.726318	28.634422	29.753557	26.718958	28.950087	29.389845	29.550232	Undetermined	29.463604	Undetermined	Undetermined	Undetermined	29.848396	32.30268
PI	MIMAT0002882	hsa-miR-510-5p	Undetermined	Undetermined	Undetermined	Undetermined	Undetermined	Undetermined	Undetermined	38.927097	Undetermined	Undetermined	Undetermined	Undetermined	Undetermined	Undetermined	Undetermined	Undetermined	Undetermined	40.79786	Undetermined	Undetermined	Undetermined	Undetermined	Undetermined	Undetermined	Undetermined	Undetermined	33.64975	Undetermined	Undetermined	Undetermined	Undetermined	Undetermined	Undetermined	Undetermined	Undetermined	Undetermined	Undetermined	Undetermined	Undetermined	Undetermined	Undetermined	Undetermined	Undetermined	Undetermined	Undetermined	Undetermined	Undetermined
PI	MIMAT0000269	hsa-miR-212-3p	Undetermined	Undetermined	Undetermined	Undetermined	Undetermined	Undetermined	Undetermined	Undetermined	Undetermined	Undetermined	Undetermined	Undetermined	Undetermined	Undetermined	Undetermined	Undetermined	Undetermined	34.641758	Undetermined	Undetermined	Undetermined	Undetermined	Undetermined	Undetermined	Undetermined	Undetermined	Undetermined	Undetermined	Undetermined	Undetermined	Undetermined	Undetermined	Undetermined	Undetermined	Undetermined	Undetermined	35.62804	Undetermined	Undetermined	Undetermined	Undetermined	35.12019	Undetermined	38.490726	Undetermined	Undetermined	Undetermined
PI	MIMAT0002838	hsa-miR-525-5p	Undetermined	Undetermined	Undetermined	33.524292	Undetermined	Undetermined	32.96722	Undetermined	Undetermined	Undetermined	Undetermined	Undetermined	Undetermined	Undetermined	Undetermined	Undetermined	Undetermined	Undetermined	37.658306	Undetermined	Undetermined	Undetermined	Undetermined	Undetermined	Undetermined	Undetermined	35.38169	Undetermined	Undetermined	Undetermined	35.674088	Undetermined	Undetermined	Undetermined	Undetermined	Undetermined	34.710796	Undetermined	Undetermined	Undetermined	Undetermined	Undetermined	Undetermined	Undetermined	Undetermined	Undetermined	Undetermined
PI	MIMAT0003340	hsa-miR-542-5p	Undetermined	Undetermined	Undetermined	Undetermined	Undetermined	Undetermined	Undetermined	Undetermined	32.797504	Undetermined	Undetermined	Undetermined	31.414438	Undetermined	Undetermined	Undetermined	31.64453	Undetermined	Undetermined	Undetermined	Undetermined	Undetermined	Undetermined	Undetermined	33.538258	Undetermined	Undetermined	33.878735	Undetermined	Undetermined	Undetermined	Undetermined	Undetermined	Undetermined	Undetermined	Undetermined	33.369934	Undetermined	Undetermined	Undetermined	Undetermined	Undetermined	Undetermined	Undetermined	Undetermined	33.625908	Undetermined
PI	MIMAT0004796	hsa-miR-576-3p	Undetermined	Undetermined	Undetermined	Undetermined	Undetermined	Undetermined	Undetermined	Undetermined	Undetermined	Undetermined	36.266964	Undetermined	Undetermined	Undetermined	Undetermined	Undetermined	Undetermined	Undetermined	Undetermined	Undetermined	Undetermined	Undetermined	Undetermined	39.458378	Undetermined	Undetermined	Undetermined	37.6293	Undetermined	Undetermined	Undetermined	Undetermined	39.323334	38.322205	Undetermined	Undetermined	34.89349	36.184242	Undetermined	Undetermined	Undetermined	Undetermined	Undetermined	Undetermined	Undetermined	Undetermined	Undetermined
PI	MIMAT0003248	hsa-miR-583	Undetermined	Undetermined	Undetermined	Undetermined	Undetermined	Undetermined	Undetermined	Undetermined	Undetermined	Undetermined	Undetermined	Undetermined	Undetermined	Undetermined	Undetermined	Undetermined	Undetermined	Undetermined	Undetermined	Undetermined	Undetermined	Undetermined	Undetermined	Undetermined	Undetermined	Undetermined	Undetermined	Undetermined	Undetermined	Undetermined	Undetermined	Undetermined	Undetermined	Undetermined	Undetermined	Undetermined	Undetermined	Undetermined	Undetermined	Undetermined	Undetermined	Undetermined	Undetermined	Undetermined	Undetermined	Undetermined	Undetermined
PI	MIMAT0002173	hsa-miR-483-3p	28.67735	28.747448	28.478056	35.434174	33.316074	Undetermined	28.59707	32.15797	30.591335	32.662094	35.036827	31.6942	Undetermined	36.74247	29.429647	32.220108	Undetermined	31.740093	34.556656	32.113678	29.816065	30.816614	33.58169	Undetermined	32.601448	31.306585	28.83718	30.239376	31.372038	30.87818	34.85002	31.68615	32.63389	31.48691	32.218792	32.08065	30.19155	Undetermined	Undetermined	Undetermined	32.46321	Undetermined	Undetermined	Undetermined	40.40044	Undetermined	Undetermined
PI	MIMAT0003247	hsa-miR-582-5p	Undetermined	Undetermined	Undetermined	Undetermined	Undetermined	Undetermined	Undetermined	Undetermined	35.61823	Undetermined	Undetermined	Undetermined	32.416447	Undetermined	Undetermined	34.568375	33.513783	Undetermined	34.481285	Undetermined	Undetermined	Undetermined	Undetermined	Undetermined	Undetermined	Undetermined	36.855255	Undetermined	Undetermined	Undetermined	35.89952	38.53993	Undetermined	Undetermined	34.55271	Undetermined	35.671974	34.385506	Undetermined	Undetermined	Undetermined	35.47426	Undetermined	Undetermined	Undetermined	36.38198	Undetermined
PI	MIMAT0000261	hsa-miR-183-5p	Undetermined	Undetermined	Undetermined	34.062016	Undetermined	Undetermined	33.328537	Undetermined	Undetermined	Undetermined	34.627155	Undetermined	30.5014	Undetermined	34.90363	Undetermined	30.392044	32.317173	Undetermined	Undetermined	Undetermined	Undetermined	Undetermined	Undetermined	33.120354	Undetermined	Undetermined	Undetermined	34.47565	Undetermined	Undetermined	Undetermined	Undetermined	Undetermined	31.904903	Undetermined	32.78486	32.523537	32.542877	Undetermined	33.338234	32.767586	Undetermined	Undetermined	33.747448	36.615997	Undetermined
PI	MIMAT0003301	hsa-miR-33b-5p	Undetermined	Undetermined	Undetermined	Undetermined	Undetermined	Undetermined	Undetermined	38.340717	36.937386	Undetermined	Undetermined	Undetermined	Undetermined	Undetermined	35.385887	35.836628	34.291286	35.288242	Undetermined	Undetermined	Undetermined	Undetermined	Undetermined	Undetermined	Undetermined	Undetermined	Undetermined	Undetermined	Undetermined	Undetermined	Undetermined	Undetermined	Undetermined	38.345734	37.309597	41.323982	35.469013	Undetermined	Undetermined	36.492813	35.708714	Undetermined	Undetermined	Undetermined	Undetermined	Undetermined	Undetermined
PI	MIMAT0000459	hsa-miR-193a-3p	Undetermined	Undetermined	Undetermined	Undetermined	Undetermined	Undetermined	Undetermined	Undetermined	Undetermined	Undetermined	Undetermined	Undetermined	Undetermined	Undetermined	Undetermined	Undetermined	Undetermined	Undetermined	Undetermined	Undetermined	Undetermined	Undetermined	Undetermined	Undetermined	Undetermined	Undetermined	35.433067	Undetermined	Undetermined	Undetermined	Undetermined	Undetermined	Undetermined	Undetermined	Undetermined	Undetermined	Undetermined	Undetermined	Undetermined	Undetermined	Undetermined	Undetermined	Undetermined	Undetermined	Undetermined	Undetermined	Undetermined
PI	MIMAT0000439	hsa-miR-153-3p	Undetermined	Undetermined	Undetermined	Undetermined	Undetermined	Undetermined	Undetermined	Undetermined	Undetermined	Undetermined	Undetermined	Undetermined	Undetermined	Undetermined	Undetermined	Undetermined	Undetermined	Undetermined	Undetermined	Undetermined	Undetermined	Undetermined	Undetermined	Undetermined	Undetermined	Undetermined	Undetermined	Undetermined	Undetermined	Undetermined	Undetermined	Undetermined	Undetermined	Undetermined	Undetermined	Undetermined	Undetermined	Undetermined	Undetermined	Undetermined	Undetermined	Undetermined	Undetermined	Undetermined	Undetermined	Undetermined	Undetermined
PI	MIMAT0000066	hsa-let-7e-5p	34.69957	37.409996	34.219093	34.652805	32.73916	Undetermined	33.421593	32.11085	35.564938	32.943707	33.364098	34.119278	30.846872	36.04332	33.559277	34.376926	29.425943	32.8331	32.11108	32.541256	32.316467	32.41752	32.871876	33.33643	31.299809	35.623184	29.388508	34.727245	34.562798	Undetermined	33.143143	32.871815	35.874603	31.439064	32.84951	34.39301	31.878483	31.694452	32.37949	33.2083	Undetermined	33.842167	Undetermined	Undetermined	Undetermined	34.682003	34.265766
PI	MIMAT0001639	hsa-miR-409-3p	33.32456	33.037632	32.357853	33.771942	Undetermined	35.513332	33.85479	31.551067	34.09889	32.14583	36.24321	32.89164	30.637241	37.698322	35.335323	33.43787	30.282759	32.809814	34.084076	33.288208	30.741379	32.89341	31.673952	32.211647	32.398907	33.34887	32.359554	30.848492	32.386486	33.67378	30.759062	31.661507	32.163246	31.132282	32.481243	32.4669	31.29391	33.681305	32.146393	31.634386	34.43423	32.403168	33.98355	Undetermined	Undetermined	34.356182	34.69071
PI	MIMAT0000098	hsa-miR-100-5p	31.710522	31.566172	Undetermined	Undetermined	30.766619	32.601765	30.214418	31.54397	30.844616	Undetermined	Undetermined	31.597342	Undetermined	33.47555	30.434586	31.959631	27.83451	30.703907	31.117474	30.862925	30.298063	31.41624	31.744629	Undetermined	31.68505	31.686691	30.599983	Undetermined	30.49654	32.107304	29.785212	30.369427	31.50276	29.911411	30.428782	30.598312	Undetermined	29.363173	Undetermined	29.957825	Undetermined	30.021124	Undetermined	36.457447	32.99885	32.039433	Undetermined
PI	MIMAT0004810	hsa-miR-629-5p	33.976696	34.54135	33.910053	33.749893	32.224854	Undetermined	Undetermined	32.08313	31.584658	Undetermined	Undetermined	34.564808	29.94487	Undetermined	33.543888	34.537594	30.851604	31.346636	32.034325	34.810867	32.956413	34.721348	33.75402	32.42266	32.469994	34.703506	33.104744	33.237087	33.01889	Undetermined	31.019093	32.605133	32.90094	31.958204	32.00436	33.31976	30.267483	34.293114	Undetermined	31.300816	33.854126	32.610485	Undetermined	Undetermined	Undetermined	34.531418	33.284206
PI	MIMAT0002174	hsa-miR-484	32.92825	32.62891	33.663403	30.86093	32.55213	32.953175	31.647503	29.85686	29.460493	30.482147	32.98945	30.593464	27.621723	33.034893	31.567049	31.360193	Undetermined	29.469843	30.442621	31.404259	30.775005	30.919727	30.919888	29.346172	30.587292	Undetermined	29.897491	28.787886	30.502306	32.92381	28.302261	30.84249	30.322582	29.70998	28.926636	30.833212	26.587326	29.663252	Undetermined	29.32783	30.570288	28.993778	35.36134	34.657272	Undetermined	31.067297	30.921751
PI	MIMAT0001536	hsa-miR-429	Undetermined	Undetermined	38.38945	Undetermined	Undetermined	Undetermined	Undetermined	Undetermined	35.062454	39.321693	Undetermined	Undetermined	34.36847	Undetermined	Undetermined	Undetermined	Undetermined	34.96828	Undetermined	Undetermined	Undetermined	Undetermined	Undetermined	Undetermined	Undetermined	Undetermined	33.214092	Undetermined	Undetermined	Undetermined	36.855244	Undetermined	35.50606	Undetermined	Undetermined	Undetermined	Undetermined	Undetermined	Undetermined	Undetermined	Undetermined	Undetermined	Undetermined	Undetermined	Undetermined	Undetermined	Undetermined
PI	MIMAT0004550	hsa-miR-30c-2-3p	Undetermined	Undetermined	Undetermined	Undetermined	Undetermined	Undetermined	Undetermined	Undetermined	Undetermined	Undetermined	Undetermined	Undetermined	Undetermined	Undetermined	Undetermined	Undetermined	Undetermined	Undetermined	Undetermined	Undetermined	Undetermined	Undetermined	Undetermined	Undetermined	Undetermined	Undetermined	Undetermined	Undetermined	Undetermined	Undetermined	33.90127	Undetermined	Undetermined	Undetermined	Undetermined	Undetermined	Undetermined	Undetermined	Undetermined	Undetermined	Undetermined	Undetermined	Undetermined	Undetermined	Undetermined	Undetermined	Undetermined
PI	MIMAT0002863	hsa-miR-518a-3p	Undetermined	Undetermined	Undetermined	Undetermined	Undetermined	Undetermined	30.975025	Undetermined	Undetermined	Undetermined	Undetermined	Undetermined	Undetermined	34.53768	Undetermined	Undetermined	Undetermined	33.81398	Undetermined	Undetermined	Undetermined	Undetermined	Undetermined	Undetermined	Undetermined	Undetermined	Undetermined	Undetermined	Undetermined	Undetermined	Undetermined	Undetermined	Undetermined	Undetermined	Undetermined	Undetermined	Undetermined	Undetermined	Undetermined	Undetermined	Undetermined	Undetermined	Undetermined	Undetermined	Undetermined	Undetermined	Undetermined
PI	MIMAT0004692	hsa-miR-340-5p	Undetermined	Undetermined	Undetermined	Undetermined	36.605267	Undetermined	34.86276	Undetermined	35.026512	37.216656	Undetermined	36.289417	31.382858	Undetermined	35.69611	34.715336	32.929123	34.38942	Undetermined	35.850777	Undetermined	34.453278	Undetermined	37.215973	Undetermined	34.50311	32.901882	Undetermined	35.932655	Undetermined	32.70339	Undetermined	Undetermined	40.877632	33.913826	38.39205	33.41567	36.294975	34.314552	37.73156	34.73939	36.498596	Undetermined	Undetermined	Undetermined	38.370213	35.911304
PI	MIMAT0002880	hsa-miR-508-3p	Undetermined	Undetermined	Undetermined	Undetermined	Undetermined	Undetermined	Undetermined	Undetermined	Undetermined	Undetermined	Undetermined	Undetermined	Undetermined	Undetermined	Undetermined	Undetermined	Undetermined	Undetermined	Undetermined	Undetermined	Undetermined	Undetermined	Undetermined	Undetermined	Undetermined	Undetermined	Undetermined	Undetermined	Undetermined	Undetermined	Undetermined	Undetermined	Undetermined	Undetermined	Undetermined	Undetermined	Undetermined	Undetermined	Undetermined	Undetermined	Undetermined	Undetermined	Undetermined	Undetermined	Undetermined	Undetermined	Undetermined
PI	MIMAT0000736	hsa-miR-381-3p	Undetermined	Undetermined	34.71409	Undetermined	Undetermined	Undetermined	Undetermined	33.95589	Undetermined	33.59414	35.2459	34.91497	30.749805	Undetermined	Undetermined	34.17079	30.235115	32.659966	Undetermined	33.898907	34.216118	34.678947	Undetermined	33.47235	Undetermined	Undetermined	33.12673	Undetermined	Undetermined	Undetermined	32.75645	34.115616	34.897827	33.172287	Undetermined	Undetermined	30.97814	Undetermined	33.953434	34.160007	Undetermined	Undetermined	Undetermined	Undetermined	Undetermined	Undetermined	34.447857
PI	MIMAT0000243	hsa-miR-148a-3p	31.988401	Undetermined	31.756607	31.628883	31.59383	32.345665	28.647963	29.95304	29.496778	30.002802	31.907928	30.956287	Undetermined	34.178547	29.474148	30.004566	27.703691	28.475248	30.389494	30.415297	30.247385	30.361576	30.260828	29.647926	30.743132	31.962421	27.752022	32.44021	30.648962	30.79592	27.826654	31.452005	29.485088	29.777288	29.812147	30.462807	28.141945	27.887838	29.392797	29.870789	30.632702	30.371841	35.754253	Undetermined	Undetermined	32.243084	Undetermined
PI	MIMAT0000449	hsa-miR-146a-5p	32.0439	31.772657	31.710232	30.244932	30.487423	31.969501	30.79066	29.199911	29.907084	30.4353	30.512663	30.74879	27.581758	31.296528	33.349476	29.887592	29.258034	28.489264	29.214884	30.723454	29.61692	30.184599	30.508865	28.800339	29.56672	30.411701	29.36082	30.202621	30.481398	30.592268	27.971003	29.483513	29.84388	29.940649	29.193989	30.350857	29.378752	28.539387	29.29903	29.947933	30.4833	30.354784	33.902466	36.795242	33.85047	31.837215	32.544502
PI	MIMAT0000250	hsa-miR-139-5p	35.71449	34.900333	Undetermined	32.921955	34.46175	Undetermined	35.35848	32.66334	33.49543	35.52025	32.574398	33.925747	31.171614	34.521477	32.59951	Undetermined	31.887304	32.590622	31.974249	34.33931	33.53028	32.450993	36.89397	34.401093	32.358875	35.661358	32.295418	34.541885	33.34138	Undetermined	31.691471	33.961185	36.63613	31.994001	33.53263	33.547836	Undetermined	30.307196	36.29628	37.95763	33.444828	33.441494	32.77386	36.453346	35.769405	33.5779	34.707737
PI	MIMAT0000725	hsa-miR-373-5p	37.895706	Undetermined	Undetermined	Undetermined	Undetermined	Undetermined	Undetermined	Undetermined	Undetermined	Undetermined	Undetermined	38.481815	Undetermined	Undetermined	Undetermined	Undetermined	Undetermined	36.03336	Undetermined	Undetermined	Undetermined	Undetermined	Undetermined	Undetermined	Undetermined	Undetermined	31.269165	Undetermined	Undetermined	Undetermined	38.187542	Undetermined	Undetermined	41.65466	Undetermined	41.333954	Undetermined	Undetermined	Undetermined	Undetermined	Undetermined	Undetermined	Undetermined	Undetermined	Undetermined	Undetermined	Undetermined
PI	MIMAT0000450	hsa-miR-149-5p	Undetermined	Undetermined	Undetermined	Undetermined	40.412296	Undetermined	Undetermined	Undetermined	Undetermined	Undetermined	Undetermined	Undetermined	Undetermined	Undetermined	Undetermined	Undetermined	Undetermined	Undetermined	Undetermined	34.364956	Undetermined	Undetermined	37.749817	Undetermined	Undetermined	Undetermined	37.220478	Undetermined	Undetermined	Undetermined	Undetermined	Undetermined	38.397835	Undetermined	Undetermined	35.662872	Undetermined	Undetermined	Undetermined	39.30576	Undetermined	Undetermined	Undetermined	40.85806	Undetermined	37.935677	Undetermined
PI	MIMAT0003312	hsa-miR-642a-5p	Undetermined	39.4481	Undetermined	Undetermined	Undetermined	Undetermined	Undetermined	Undetermined	Undetermined	Undetermined	Undetermined	Undetermined	35.77944	Undetermined	Undetermined	Undetermined	35.696255	34.839993	35.561813	Undetermined	Undetermined	Undetermined	Undetermined	Undetermined	Undetermined	Undetermined	35.396	Undetermined	Undetermined	Undetermined	36.04048	Undetermined	Undetermined	Undetermined	Undetermined	38.306206	Undetermined	Undetermined	Undetermined	Undetermined	Undetermined	40.43524	Undetermined	Undetermined	Undetermined	Undetermined	Undetermined
PI	MIMAT0000089	hsa-miR-31-5p	42.994102	42.38531	35.58755	37.83736	36.82284	40.981476	37.41056	Undetermined	Undetermined	34.92543	Undetermined	39.563267	35.29704	38.52781	37.605404	Undetermined	34.52726	37.619614	38.648254	36.359455	Undetermined	35.322796	Undetermined	Undetermined	Undetermined	38.325703	32.683754	Undetermined	Undetermined	36.728687	36.689896	36.56834	37.399807	Undetermined	35.61604	36.618904	Undetermined	39.53861	Undetermined	36.04382	34.703754	38.688896	Undetermined	Undetermined	40.329807	36.513084	34.80546
PI	MIMAT0001631	hsa-miR-451a	25.530092	25.214775	25.383785	23.480024	23.856342	25.446684	22.723831	23.99456	21.179543	22.813526	22.712297	23.87963	18.369776	24.450966	25.786339	22.488592	17.853872	19.694656	22.410276	23.892763	24.690815	24.32943	23.433807	21.177286	22.761953	23.277315	20.69152	21.526472	20.987576	23.518291	21.618734	23.395504	22.533257	22.565138	19.605274	21.568352	20.706333	Undetermined	19.934471	20.877096	22.34862	19.788267	31.398851	31.76618	27.991838	21.268517	23.274502
PI	MIMAT0003289	hsa-miR-620	Undetermined	Undetermined	Undetermined	Undetermined	Undetermined	Undetermined	Undetermined	Undetermined	Undetermined	Undetermined	Undetermined	Undetermined	Undetermined	Undetermined	Undetermined	Undetermined	Undetermined	Undetermined	Undetermined	Undetermined	Undetermined	Undetermined	Undetermined	Undetermined	Undetermined	Undetermined	Undetermined	Undetermined	Undetermined	Undetermined	Undetermined	Undetermined	Undetermined	Undetermined	Undetermined	Undetermined	Undetermined	Undetermined	Undetermined	Undetermined	Undetermined	Undetermined	Undetermined	Undetermined	Undetermined	Undetermined	Undetermined
PI	MIMAT0000419	hsa-miR-27b-3p	30.664862	30.51305	30.453074	29.843239	30.587248	32.86262	28.803946	28.746284	29.452345	29.486208	29.77647	29.810547	27.539698	31.236586	32.607246	28.706211	27.616053	28.302567	30.917532	30.888313	28.865398	29.787655	30.283226	30.581022	30.34085	30.66662	27.665686	30.322128	29.870977	29.538647	27.904892	29.853659	29.56165	28.758884	29.242552	29.335356	30.408976	27.50431	28.484539	29.222582	30.594675	29.474443	31.55782	32.924473	32.843254	31.456108	31.353815
PI	MIMAT0002840	hsa-miR-523-3p	Undetermined	Undetermined	Undetermined	Undetermined	Undetermined	Undetermined	Undetermined	Undetermined	Undetermined	Undetermined	Undetermined	Undetermined	Undetermined	42.07155	Undetermined	Undetermined	Undetermined	Undetermined	Undetermined	Undetermined	Undetermined	Undetermined	Undetermined	Undetermined	Undetermined	Undetermined	Undetermined	Undetermined	Undetermined	Undetermined	Undetermined	Undetermined	Undetermined	Undetermined	Undetermined	Undetermined	Undetermined	Undetermined	Undetermined	Undetermined	Undetermined	Undetermined	Undetermined	Undetermined	Undetermined	Undetermined	Undetermined
PI	MIMAT0000727	hsa-miR-374a-5p	38.06031	Undetermined	Undetermined	Undetermined	38.955357	35.546547	35.90281	Undetermined	Undetermined	37.257027	38.022423	Undetermined	32.786407	38.779213	36.936394	Undetermined	32.703815	36.749657	35.5697	39.720356	36.62726	38.1495	Undetermined	37.407455	36.031803	39.932507	34.89423	Undetermined	35.531033	35.89842	35.70295	39.902973	37.668694	37.712696	34.92944	35.515644	Undetermined	33.35163	34.265854	35.64906	35.486683	34.715466	Undetermined	Undetermined	35.4378	Undetermined	Undetermined
PII	MIMAT0004507	hsa-miR-92a-1-5p	Undetermined	Undetermined	35.364002	Undetermined	Undetermined	Undetermined	Undetermined	Undetermined	Undetermined	Undetermined	Undetermined	Undetermined	Undetermined	Undetermined	Undetermined	Undetermined	Undetermined	Undetermined	Undetermined	Undetermined	Undetermined	Undetermined	Undetermined	Undetermined	Undetermined	Undetermined	Undetermined	Undetermined	Undetermined	Undetermined	Undetermined	Undetermined	Undetermined	Undetermined	Undetermined	Undetermined	Undetermined	Undetermined	Undetermined	Undetermined	Undetermined	Undetermined	Undetermined	Undetermined	Undetermined	Undetermined	Undetermined
PII	MIMAT0004567	hsa-miR-219a-1-3p	Undetermined	Undetermined	Undetermined	Undetermined	Undetermined	Undetermined	Undetermined	Undetermined	Undetermined	Undetermined	Undetermined	Undetermined	Undetermined	Undetermined	39.866295	Undetermined	Undetermined	Undetermined	Undetermined	Undetermined	Undetermined	Undetermined	Undetermined	Undetermined	Undetermined	Undetermined	Undetermined	Undetermined	Undetermined	Undetermined	Undetermined	Undetermined	Undetermined	Undetermined	Undetermined	Undetermined	Undetermined	Undetermined	Undetermined	Undetermined	Undetermined	Undetermined	Undetermined	Undetermined	Undetermined	Undetermined	Undetermined
PII	MIMAT0007888	hsa-miR-1913	41.79599	Undetermined	36.691357	36.54352	33.602947	Undetermined	35.8533	Undetermined	32.84943	Undetermined	Undetermined	39.628807	Undetermined	Undetermined	37.555393	35.4274	36.48961	34.735558	36.09291	36.264706	35.143196	34.997414	35.8533	34.94281	Undetermined	41.09974	35.712486	Undetermined	39.08151	Undetermined	34.92055	33.58481	35.19755	37.58753	37.61732	37.166977	36.77631	35.60686	34.448433	34.473145	38.285187	42.37861	Undetermined	43.54715	39.311043	36.58808	36.691547
PII	MIMAT0005897	hsa-miR-1245a	Undetermined	Undetermined	Undetermined	Undetermined	Undetermined	Undetermined	Undetermined	Undetermined	Undetermined	Undetermined	Undetermined	Undetermined	Undetermined	Undetermined	Undetermined	Undetermined	Undetermined	Undetermined	Undetermined	Undetermined	Undetermined	Undetermined	Undetermined	Undetermined	Undetermined	Undetermined	Undetermined	Undetermined	Undetermined	Undetermined	Undetermined	Undetermined	Undetermined	Undetermined	Undetermined	Undetermined	Undetermined	Undetermined	Undetermined	Undetermined	Undetermined	Undetermined	Undetermined	Undetermined	Undetermined	Undetermined	36.808514
PII	MIMAT0002868	hsa-miR-522-3p	Undetermined	Undetermined	Undetermined	Undetermined	Undetermined	Undetermined	31.927113	Undetermined	Undetermined	35.245003	Undetermined	Undetermined	Undetermined	Undetermined	Undetermined	Undetermined	Undetermined	Undetermined	35.445927	Undetermined	Undetermined	Undetermined	31.927113	Undetermined	Undetermined	Undetermined	Undetermined	Undetermined	Undetermined	39.48052	Undetermined	Undetermined	Undetermined	Undetermined	Undetermined	Undetermined	Undetermined	Undetermined	Undetermined	Undetermined	Undetermined	Undetermined	Undetermined	Undetermined	Undetermined	Undetermined	Undetermined
PII	MIMAT0003236	hsa-miR-571	Undetermined	Undetermined	Undetermined	Undetermined	Undetermined	Undetermined	Undetermined	40.670956	Undetermined	Undetermined	Undetermined	Undetermined	36.45065	Undetermined	Undetermined	Undetermined	Undetermined	Undetermined	Undetermined	39.866783	Undetermined	Undetermined	Undetermined	Undetermined	Undetermined	Undetermined	Undetermined	Undetermined	Undetermined	37.9794	Undetermined	Undetermined	Undetermined	Undetermined	Undetermined	Undetermined	Undetermined	Undetermined	Undetermined	Undetermined	Undetermined	Undetermined	Undetermined	Undetermined	Undetermined	Undetermined	Undetermined
PII	MIMAT0004696	hsa-miR-323a-5p	Undetermined	Undetermined	Undetermined	Undetermined	Undetermined	Undetermined	Undetermined	Undetermined	Undetermined	Undetermined	Undetermined	Undetermined	Undetermined	Undetermined	Undetermined	Undetermined	Undetermined	Undetermined	Undetermined	Undetermined	Undetermined	Undetermined	Undetermined	Undetermined	Undetermined	Undetermined	Undetermined	Undetermined	Undetermined	Undetermined	38.687267	Undetermined	Undetermined	Undetermined	Undetermined	40.510323	Undetermined	Undetermined	Undetermined	Undetermined	Undetermined	Undetermined	Undetermined	Undetermined	Undetermined	Undetermined	Undetermined
PII	MIMAT0003260	hsa-miR-592	Undetermined	Undetermined	Undetermined	Undetermined	Undetermined	Undetermined	Undetermined	Undetermined	Undetermined	Undetermined	Undetermined	Undetermined	Undetermined	Undetermined	Undetermined	Undetermined	Undetermined	Undetermined	Undetermined	Undetermined	Undetermined	Undetermined	Undetermined	Undetermined	Undetermined	34.72649	Undetermined	Undetermined	Undetermined	Undetermined	Undetermined	Undetermined	Undetermined	36.68539	Undetermined	Undetermined	Undetermined	Undetermined	Undetermined	Undetermined	Undetermined	Undetermined	Undetermined	Undetermined	Undetermined	Undetermined	Undetermined
PII	MIMAT0002178	hsa-miR-487a-3p	Undetermined	37.860188	Undetermined	Undetermined	Undetermined	Undetermined	Undetermined	Undetermined	Undetermined	Undetermined	Undetermined	Undetermined	37.339684	Undetermined	Undetermined	Undetermined	Undetermined	Undetermined	Undetermined	Undetermined	Undetermined	Undetermined	Undetermined	Undetermined	Undetermined	Undetermined	Undetermined	Undetermined	Undetermined	Undetermined	Undetermined	Undetermined	Undetermined	42.606194	Undetermined	Undetermined	36.379253	Undetermined	Undetermined	Undetermined	Undetermined	Undetermined	Undetermined	Undetermined	Undetermined	Undetermined	Undetermined
PII	MIMAT0005901	hsa-miR-1249	Undetermined	37.320515	Undetermined	Undetermined	Undetermined	35.563927	Undetermined	Undetermined	Undetermined	Undetermined	37.118233	Undetermined	Undetermined	Undetermined	35.816822	38.407635	35.420887	Undetermined	Undetermined	Undetermined	Undetermined	Undetermined	Undetermined	Undetermined	Undetermined	Undetermined	Undetermined	Undetermined	42.601562	Undetermined	35.278534	Undetermined	Undetermined	Undetermined	Undetermined	38.34053	Undetermined	Undetermined	Undetermined	Undetermined	Undetermined	Undetermined	Undetermined	Undetermined	Undetermined	Undetermined	Undetermined
PII	MIMAT0004498	hsa-miR-25-5p	34.451637	Undetermined	Undetermined	Undetermined	Undetermined	Undetermined	Undetermined	Undetermined	Undetermined	Undetermined	Undetermined	Undetermined	34.166115	Undetermined	Undetermined	Undetermined	33.418095	34.701836	Undetermined	Undetermined	Undetermined	Undetermined	Undetermined	Undetermined	Undetermined	Undetermined	Undetermined	34.8588	Undetermined	Undetermined	Undetermined	34.36277	Undetermined	Undetermined	34.15132	Undetermined	Undetermined	Undetermined	Undetermined	35.269146	35.536964	Undetermined	Undetermined	Undetermined	Undetermined	Undetermined	Undetermined
PII	MIMAT0004972	hsa-miR-922	38.293922	Undetermined	Undetermined	Undetermined	Undetermined	Undetermined	Undetermined	Undetermined	Undetermined	Undetermined	Undetermined	Undetermined	Undetermined	Undetermined	Undetermined	Undetermined	Undetermined	Undetermined	Undetermined	Undetermined	Undetermined	Undetermined	Undetermined	Undetermined	Undetermined	Undetermined	Undetermined	Undetermined	Undetermined	Undetermined	Undetermined	Undetermined	Undetermined	Undetermined	Undetermined	Undetermined	Undetermined	Undetermined	Undetermined	Undetermined	Undetermined	35.420235	Undetermined	Undetermined	Undetermined	Undetermined	36.18233
PII	MIMAT0004591	hsa-miR-124-5p	Undetermined	Undetermined	Undetermined	Undetermined	Undetermined	Undetermined	Undetermined	Undetermined	Undetermined	Undetermined	Undetermined	Undetermined	Undetermined	Undetermined	Undetermined	Undetermined	Undetermined	Undetermined	Undetermined	Undetermined	Undetermined	Undetermined	Undetermined	Undetermined	Undetermined	Undetermined	Undetermined	Undetermined	Undetermined	Undetermined	Undetermined	Undetermined	Undetermined	42.854633	Undetermined	Undetermined	Undetermined	Undetermined	Undetermined	Undetermined	Undetermined	Undetermined	Undetermined	Undetermined	Undetermined	Undetermined	Undetermined
PII	MIMAT0005791	hsa-miR-1264	Undetermined	Undetermined	Undetermined	Undetermined	Undetermined	Undetermined	Undetermined	Undetermined	Undetermined	Undetermined	Undetermined	Undetermined	Undetermined	Undetermined	Undetermined	Undetermined	Undetermined	Undetermined	Undetermined	Undetermined	Undetermined	Undetermined	Undetermined	Undetermined	Undetermined	Undetermined	Undetermined	Undetermined	Undetermined	Undetermined	Undetermined	Undetermined	Undetermined	Undetermined	Undetermined	Undetermined	Undetermined	Undetermined	Undetermined	Undetermined	Undetermined	Undetermined	Undetermined	Undetermined	Undetermined	Undetermined	Undetermined
PII	MIMAT0002875	hsa-miR-504-5p	Undetermined	Undetermined	Undetermined	Undetermined	Undetermined	Undetermined	Undetermined	Undetermined	Undetermined	Undetermined	Undetermined	Undetermined	Undetermined	Undetermined	Undetermined	Undetermined	Undetermined	Undetermined	Undetermined	Undetermined	Undetermined	Undetermined	Undetermined	Undetermined	Undetermined	Undetermined	Undetermined	Undetermined	Undetermined	Undetermined	Undetermined	Undetermined	Undetermined	Undetermined	Undetermined	Undetermined	Undetermined	Undetermined	Undetermined	Undetermined	Undetermined	Undetermined	Undetermined	Undetermined	Undetermined	Undetermined	Undetermined
PII	MIMAT0004607	hsa-miR-138-1-3p	Undetermined	Undetermined	Undetermined	Undetermined	Undetermined	Undetermined	Undetermined	Undetermined	Undetermined	34.556664	Undetermined	Undetermined	Undetermined	Undetermined	Undetermined	Undetermined	Undetermined	Undetermined	Undetermined	Undetermined	Undetermined	Undetermined	Undetermined	Undetermined	Undetermined	Undetermined	Undetermined	Undetermined	Undetermined	35.417805	Undetermined	Undetermined	Undetermined	Undetermined	Undetermined	Undetermined	Undetermined	Undetermined	Undetermined	Undetermined	Undetermined	Undetermined	Undetermined	Undetermined	Undetermined	Undetermined	Undetermined
PII	MIMAT0004775	hsa-miR-502-3p	34.648094	34.680923	Undetermined	Undetermined	Undetermined	Undetermined	34.413864	32.75159	33.417343	31.629604	33.286438	33.63796	31.390354	35.06427	33.151257	33.21568	30.073591	32.050053	32.07128	34.62749	32.859695	34.350853	34.413864	32.874313	35.97181	33.010086	Undetermined	34.79029	Undetermined	37.297363	31.210663	34.0615	31.845377	Undetermined	34.22894	Undetermined	29.960493	32.49234	32.712452	33.319527	34.37286	34.65561	Undetermined	Undetermined	39.375454	Undetermined	35.325077
PII	MIMAT0004764	hsa-miR-490-5p	Undetermined	Undetermined	Undetermined	Undetermined	Undetermined	Undetermined	Undetermined	Undetermined	Undetermined	34.425392	Undetermined	Undetermined	Undetermined	Undetermined	Undetermined	Undetermined	Undetermined	Undetermined	Undetermined	Undetermined	Undetermined	37.046516	Undetermined	Undetermined	Undetermined	Undetermined	Undetermined	Undetermined	Undetermined	Undetermined	36.132393	Undetermined	Undetermined	Undetermined	Undetermined	Undetermined	Undetermined	Undetermined	Undetermined	Undetermined	Undetermined	Undetermined	Undetermined	Undetermined	Undetermined	Undetermined	Undetermined
PII	MIMAT0003231	hsa-miR-567	Undetermined	Undetermined	Undetermined	Undetermined	Undetermined	Undetermined	Undetermined	Undetermined	Undetermined	Undetermined	Undetermined	Undetermined	Undetermined	Undetermined	Undetermined	Undetermined	Undetermined	Undetermined	Undetermined	Undetermined	Undetermined	Undetermined	Undetermined	Undetermined	Undetermined	Undetermined	Undetermined	Undetermined	Undetermined	Undetermined	Undetermined	Undetermined	Undetermined	Undetermined	Undetermined	Undetermined	Undetermined	Undetermined	Undetermined	36.975235	Undetermined	Undetermined	Undetermined	Undetermined	Undetermined	Undetermined	Undetermined
PII	MIMAT0004751	hsa-miR-18b-3p	Undetermined	Undetermined	Undetermined	Undetermined	Undetermined	39.490536	Undetermined	Undetermined	Undetermined	Undetermined	Undetermined	Undetermined	Undetermined	Undetermined	Undetermined	Undetermined	38.574028	Undetermined	Undetermined	Undetermined	Undetermined	Undetermined	Undetermined	Undetermined	Undetermined	Undetermined	Undetermined	Undetermined	Undetermined	Undetermined	35.452145	Undetermined	Undetermined	Undetermined	Undetermined	Undetermined	Undetermined	Undetermined	Undetermined	Undetermined	Undetermined	Undetermined	Undetermined	Undetermined	Undetermined	Undetermined	Undetermined
PII	MIMAT0004602	hsa-miR-125a-3p	Undetermined	Undetermined	Undetermined	Undetermined	Undetermined	Undetermined	Undetermined	Undetermined	Undetermined	Undetermined	Undetermined	Undetermined	Undetermined	Undetermined	Undetermined	Undetermined	Undetermined	36.59769	Undetermined	35.3351	Undetermined	Undetermined	Undetermined	Undetermined	Undetermined	Undetermined	Undetermined	Undetermined	Undetermined	Undetermined	Undetermined	Undetermined	Undetermined	Undetermined	Undetermined	Undetermined	Undetermined	Undetermined	Undetermined	Undetermined	39.693848	Undetermined	Undetermined	Undetermined	Undetermined	Undetermined	Undetermined
PII	MIMAT0003328	hsa-miR-653-5p	Undetermined	Undetermined	Undetermined	Undetermined	Undetermined	Undetermined	Undetermined	Undetermined	Undetermined	Undetermined	Undetermined	Undetermined	Undetermined	Undetermined	Undetermined	Undetermined	Undetermined	Undetermined	Undetermined	Undetermined	Undetermined	Undetermined	Undetermined	Undetermined	Undetermined	Undetermined	Undetermined	Undetermined	Undetermined	Undetermined	Undetermined	Undetermined	Undetermined	Undetermined	Undetermined	Undetermined	Undetermined	Undetermined	Undetermined	Undetermined	Undetermined	Undetermined	Undetermined	Undetermined	Undetermined	Undetermined	Undetermined
PII	MIMAT0004913	hsa-miR-891b	Undetermined	Undetermined	Undetermined	Undetermined	Undetermined	Undetermined	Undetermined	Undetermined	Undetermined	Undetermined	Undetermined	Undetermined	Undetermined	Undetermined	Undetermined	Undetermined	Undetermined	Undetermined	Undetermined	Undetermined	Undetermined	Undetermined	Undetermined	Undetermined	Undetermined	Undetermined	Undetermined	Undetermined	Undetermined	Undetermined	Undetermined	Undetermined	Undetermined	Undetermined	Undetermined	Undetermined	Undetermined	Undetermined	Undetermined	Undetermined	Undetermined	Undetermined	Undetermined	Undetermined	Undetermined	Undetermined	Undetermined
PII	MIMAT0004600	hsa-miR-144-5p	33.92394	Undetermined	Undetermined	33.905037	36.5796	Undetermined	32.628677	36.414272	33.586124	34.1596	Undetermined	34.393414	31.55877	34.39888	33.85726	33.63235	25.559715	33.585323	33.594097	34.643337	34.385925	Undetermined	32.628677	33.833134	34.41895	35.95703	33.433876	33.962734	34.335693	33.35307	33.76539	41.64438	34.551315	36.398777	31.611681	34.282623	32.675358	31.73031	32.974564	33.419285	41.792625	31.990452	Undetermined	35.627743	34.420135	33.364964	33.71866
PII	MIMAT0007400	hsa-miR-1538	Undetermined	Undetermined	35.457985	Undetermined	34.95224	37.63569	39.907326	Undetermined	Undetermined	Undetermined	Undetermined	Undetermined	34.62609	Undetermined	35.81639	41.42777	Undetermined	37.767933	Undetermined	Undetermined	Undetermined	Undetermined	39.907326	Undetermined	Undetermined	Undetermined	Undetermined	Undetermined	Undetermined	Undetermined	Undetermined	Undetermined	34.870235	38.821938	Undetermined	Undetermined	36.386776	Undetermined	Undetermined	Undetermined	36.228806	Undetermined	Undetermined	Undetermined	Undetermined	Undetermined	Undetermined
PII	MIMAT0001075	hsa-miR-384	Undetermined	Undetermined	Undetermined	Undetermined	Undetermined	Undetermined	Undetermined	Undetermined	Undetermined	Undetermined	Undetermined	Undetermined	Undetermined	Undetermined	Undetermined	Undetermined	Undetermined	Undetermined	Undetermined	Undetermined	Undetermined	Undetermined	Undetermined	Undetermined	Undetermined	Undetermined	Undetermined	Undetermined	Undetermined	Undetermined	Undetermined	Undetermined	Undetermined	Undetermined	Undetermined	Undetermined	Undetermined	Undetermined	Undetermined	Undetermined	Undetermined	Undetermined	Undetermined	Undetermined	Undetermined	Undetermined	Undetermined
PII	MIMAT0009201	hsa-miR-196b-3p	Undetermined	Undetermined	Undetermined	Undetermined	Undetermined	Undetermined	Undetermined	Undetermined	Undetermined	Undetermined	Undetermined	Undetermined	Undetermined	Undetermined	Undetermined	33.64352	Undetermined	Undetermined	Undetermined	Undetermined	Undetermined	Undetermined	Undetermined	Undetermined	Undetermined	Undetermined	Undetermined	Undetermined	Undetermined	Undetermined	Undetermined	Undetermined	Undetermined	Undetermined	Undetermined	Undetermined	Undetermined	Undetermined	Undetermined	Undetermined	Undetermined	Undetermined	Undetermined	Undetermined	Undetermined	Undetermined	Undetermined
PII	MIMAT0003319	hsa-miR-649	Undetermined	Undetermined	Undetermined	Undetermined	Undetermined	39.98626	Undetermined	Undetermined	Undetermined	Undetermined	Undetermined	Undetermined	Undetermined	Undetermined	Undetermined	Undetermined	Undetermined	Undetermined	Undetermined	Undetermined	Undetermined	Undetermined	Undetermined	Undetermined	Undetermined	Undetermined	Undetermined	Undetermined	Undetermined	Undetermined	Undetermined	Undetermined	Undetermined	Undetermined	Undetermined	Undetermined	Undetermined	Undetermined	Undetermined	Undetermined	Undetermined	Undetermined	Undetermined	Undetermined	Undetermined	Undetermined	Undetermined
PII	MIMAT0004599	hsa-miR-143-5p	Undetermined	Undetermined	Undetermined	Undetermined	Undetermined	Undetermined	Undetermined	Undetermined	Undetermined	Undetermined	Undetermined	Undetermined	Undetermined	Undetermined	Undetermined	Undetermined	Undetermined	Undetermined	Undetermined	Undetermined	Undetermined	Undetermined	Undetermined	Undetermined	Undetermined	Undetermined	Undetermined	Undetermined	Undetermined	Undetermined	Undetermined	Undetermined	Undetermined	Undetermined	Undetermined	Undetermined	Undetermined	Undetermined	Undetermined	Undetermined	Undetermined	Undetermined	Undetermined	Undetermined	Undetermined	Undetermined	Undetermined
PII	MIMAT0005871	hsa-miR-1207-5p	Undetermined	37.381176	34.690266	38.53908	Undetermined	Undetermined	Undetermined	Undetermined	Undetermined	Undetermined	Undetermined	39.712788	Undetermined	Undetermined	Undetermined	Undetermined	Undetermined	Undetermined	Undetermined	40.75857	Undetermined	39.166954	Undetermined	Undetermined	38.704636	37.803917	Undetermined	Undetermined	Undetermined	Undetermined	35.61441	43.256424	Undetermined	Undetermined	Undetermined	Undetermined	36.711708	Undetermined	Undetermined	38.378475	Undetermined	Undetermined	Undetermined	Undetermined	Undetermined	Undetermined	Undetermined
PII	MIMAT0004986	hsa-miR-943	Undetermined	Undetermined	Undetermined	Undetermined	Undetermined	Undetermined	Undetermined	Undetermined	Undetermined	Undetermined	Undetermined	Undetermined	Undetermined	Undetermined	Undetermined	Undetermined	Undetermined	Undetermined	Undetermined	Undetermined	Undetermined	Undetermined	Undetermined	Undetermined	38.421417	Undetermined	Undetermined	Undetermined	40.41875	Undetermined	Undetermined	Undetermined	Undetermined	43.92816	Undetermined	38.775665	Undetermined	Undetermined	Undetermined	Undetermined	Undetermined	Undetermined	Undetermined	Undetermined	Undetermined	Undetermined	Undetermined
PII	MIMAT0006790	hsa-miR-675-3p	33.56632	33.38857	32.56508	Undetermined	Undetermined	Undetermined	33.501957	33.394176	34.809128	Undetermined	Undetermined	34.426987	38.75674	36.894615	32.251984	33.781452	38.674255	Undetermined	Undetermined	35.365623	34.889164	32.41801	33.501957	34.59935	33.98609	35.894474	33.68519	34.560047	Undetermined	33.872128	Undetermined	35.21894	33.344967	32.562706	35.236374	40.826477	32.696953	30.746355	36.57325	Undetermined	Undetermined	Undetermined	Undetermined	Undetermined	Undetermined	Undetermined	34.58335
PII	MIMAT0004571	hsa-miR-200b-5p	Undetermined	Undetermined	Undetermined	Undetermined	Undetermined	Undetermined	38.702293	Undetermined	35.4174	Undetermined	37.94029	Undetermined	Undetermined	Undetermined	Undetermined	Undetermined	35.784573	Undetermined	35.43914	34.63547	Undetermined	Undetermined	38.702293	Undetermined	34.76937	Undetermined	Undetermined	Undetermined	Undetermined	Undetermined	Undetermined	Undetermined	39.460373	Undetermined	Undetermined	Undetermined	Undetermined	Undetermined	Undetermined	Undetermined	Undetermined	34.61082	Undetermined	Undetermined	Undetermined	Undetermined	Undetermined
PII	MIMAT0002828	hsa-miR-519e-5p	Undetermined	Undetermined	Undetermined	Undetermined	Undetermined	49.99163	38.700478	Undetermined	Undetermined	Undetermined	Undetermined	Undetermined	Undetermined	Undetermined	36.419716	Undetermined	Undetermined	Undetermined	Undetermined	42.248928	Undetermined	39.486923	38.700478	Undetermined	Undetermined	Undetermined	Undetermined	Undetermined	Undetermined	Undetermined	Undetermined	Undetermined	Undetermined	Undetermined	Undetermined	Undetermined	Undetermined	Undetermined	Undetermined	Undetermined	Undetermined	Undetermined	Undetermined	Undetermined	Undetermined	Undetermined	Undetermined
PII	MIMAT0004985	hsa-miR-942-5p	Undetermined	Undetermined	Undetermined	Undetermined	Undetermined	34.973686	Undetermined	Undetermined	Undetermined	Undetermined	Undetermined	Undetermined	33.645485	35.843082	Undetermined	Undetermined	33.43852	Undetermined	Undetermined	44.338768	Undetermined	Undetermined	Undetermined	35.803856	34.437454	41.420036	Undetermined	36.786892	34.677402	Undetermined	Undetermined	35.296307	Undetermined	Undetermined	35.440327	Undetermined	32.72773	33.570038	35.97042	Undetermined	Undetermined	41.062435	Undetermined	Undetermined	Undetermined	35.44054	Undetermined
PII	MIMAT0004910	hsa-miR-450b-3p	Undetermined	Undetermined	Undetermined	Undetermined	Undetermined	Undetermined	Undetermined	Undetermined	35.764977	Undetermined	Undetermined	Undetermined	Undetermined	Undetermined	Undetermined	Undetermined	Undetermined	Undetermined	Undetermined	Undetermined	Undetermined	Undetermined	Undetermined	Undetermined	Undetermined	Undetermined	Undetermined	Undetermined	Undetermined	Undetermined	Undetermined	Undetermined	Undetermined	Undetermined	Undetermined	Undetermined	Undetermined	Undetermined	Undetermined	Undetermined	Undetermined	Undetermined	Undetermined	Undetermined	Undetermined	Undetermined	Undetermined
PII	MIMAT0003216	hsa-miR-553	Undetermined	Undetermined	Undetermined	Undetermined	Undetermined	Undetermined	Undetermined	Undetermined	Undetermined	Undetermined	Undetermined	Undetermined	Undetermined	Undetermined	Undetermined	Undetermined	Undetermined	Undetermined	Undetermined	Undetermined	Undetermined	Undetermined	Undetermined	Undetermined	Undetermined	Undetermined	Undetermined	Undetermined	Undetermined	Undetermined	Undetermined	Undetermined	Undetermined	Undetermined	Undetermined	Undetermined	Undetermined	Undetermined	Undetermined	Undetermined	Undetermined	Undetermined	Undetermined	Undetermined	Undetermined	Undetermined	Undetermined
PII	MIMAT0003273	hsa-miR-605-5p	Undetermined	40.530888	Undetermined	Undetermined	Undetermined	Undetermined	36.626534	40.474487	37.87245	Undetermined	Undetermined	36.648167	Undetermined	35.8841	36.769524	36.273693	34.942417	36.474693	Undetermined	39.351376	43.80819	35.456818	36.626534	Undetermined	39.368706	Undetermined	37.636135	Undetermined	38.69963	Undetermined	Undetermined	Undetermined	Undetermined	41.48409	Undetermined	40.84367	Undetermined	37.844975	Undetermined	Undetermined	Undetermined	36.88345	Undetermined	Undetermined	Undetermined	35.59949	37.69932
PII	MIMAT0004497	hsa-miR-24-2-5p	Undetermined	Undetermined	Undetermined	38.347816	Undetermined	Undetermined	39.78227	39.994553	34.455765	Undetermined	36.99548	44.317608	35.746067	Undetermined	Undetermined	35.289745	36.5859	39.483936	37.860577	Undetermined	40.69703	Undetermined	39.78227	34.37141	Undetermined	Undetermined	Undetermined	Undetermined	41.993282	40.751724	36.37352	38.668343	40.709724	36.518776	34.44129	Undetermined	36.704437	36.47096	39.569153	Undetermined	Undetermined	37.583897	Undetermined	Undetermined	Undetermined	Undetermined	Undetermined
PII	MIMAT0004496	hsa-miR-23a-5p	40.94365	41.579185	38.469276	43.939835	40.46072	Undetermined	40.900414	Undetermined	35.694416	36.418007	Undetermined	41.591076	39.7526	36.68916	Undetermined	37.795414	Undetermined	34.50822	Undetermined	42.950363	Undetermined	Undetermined	40.900414	Undetermined	Undetermined	43.53328	Undetermined	Undetermined	41.36756	Undetermined	38.266182	Undetermined	Undetermined	44.374943	38.227592	Undetermined	38.959217	35.73873	Undetermined	Undetermined	39.101246	Undetermined	40.745354	39.688698	Undetermined	37.66477	Undetermined
PII	MIMAT0004588	hsa-miR-27b-5p	Undetermined	Undetermined	Undetermined	Undetermined	Undetermined	Undetermined	Undetermined	Undetermined	Undetermined	34.33747	Undetermined	Undetermined	Undetermined	Undetermined	Undetermined	Undetermined	Undetermined	Undetermined	Undetermined	Undetermined	Undetermined	Undetermined	Undetermined	Undetermined	Undetermined	38.854267	Undetermined	Undetermined	Undetermined	Undetermined	Undetermined	Undetermined	36.784477	Undetermined	Undetermined	Undetermined	Undetermined	Undetermined	Undetermined	Undetermined	Undetermined	Undetermined	Undetermined	Undetermined	Undetermined	Undetermined	Undetermined
PII	MIMAT0010497	hsa-miR-759	Undetermined	Undetermined	Undetermined	Undetermined	Undetermined	Undetermined	Undetermined	Undetermined	Undetermined	Undetermined	Undetermined	Undetermined	Undetermined	Undetermined	Undetermined	Undetermined	Undetermined	Undetermined	Undetermined	Undetermined	Undetermined	Undetermined	Undetermined	Undetermined	Undetermined	Undetermined	Undetermined	Undetermined	Undetermined	Undetermined	Undetermined	Undetermined	Undetermined	Undetermined	Undetermined	Undetermined	Undetermined	Undetermined	Undetermined	Undetermined	Undetermined	Undetermined	Undetermined	Undetermined	Undetermined	Undetermined	Undetermined
PII	MIMAT0003948	hsa-miR-770-5p	39.67124	Undetermined	Undetermined	49.840275	Undetermined	Undetermined	Undetermined	Undetermined	Undetermined	40.30025	Undetermined	Undetermined	Undetermined	Undetermined	Undetermined	Undetermined	Undetermined	Undetermined	Undetermined	Undetermined	Undetermined	Undetermined	Undetermined	Undetermined	Undetermined	Undetermined	Undetermined	Undetermined	Undetermined	39.518627	Undetermined	Undetermined	Undetermined	42.40279	Undetermined	Undetermined	Undetermined	Undetermined	Undetermined	Undetermined	39.662186	Undetermined	Undetermined	Undetermined	Undetermined	Undetermined	Undetermined
PII	MIMAT0003250	hsa-miR-585-3p	Undetermined	Undetermined	Undetermined	Undetermined	Undetermined	Undetermined	Undetermined	Undetermined	Undetermined	Undetermined	Undetermined	Undetermined	Undetermined	Undetermined	Undetermined	Undetermined	Undetermined	Undetermined	Undetermined	Undetermined	Undetermined	Undetermined	Undetermined	Undetermined	Undetermined	Undetermined	Undetermined	Undetermined	Undetermined	Undetermined	Undetermined	Undetermined	Undetermined	Undetermined	Undetermined	Undetermined	Undetermined	Undetermined	Undetermined	Undetermined	Undetermined	Undetermined	Undetermined	Undetermined	Undetermined	Undetermined	Undetermined
PII	MIMAT0003386	hsa-miR-376a-5p	34.969387	Undetermined	Undetermined	Undetermined	Undetermined	Undetermined	Undetermined	Undetermined	33.37323	Undetermined	Undetermined	Undetermined	34.868687	Undetermined	Undetermined	Undetermined	33.000164	Undetermined	Undetermined	Undetermined	Undetermined	Undetermined	Undetermined	Undetermined	Undetermined	Undetermined	33.93704	Undetermined	Undetermined	Undetermined	37.508415	Undetermined	34.527267	Undetermined	Undetermined	Undetermined	34.402493	Undetermined	38.479393	Undetermined	40.792675	Undetermined	Undetermined	Undetermined	Undetermined	Undetermined	Undetermined
PII	MIMAT0002879	hsa-miR-507	Undetermined	Undetermined	Undetermined	Undetermined	Undetermined	Undetermined	Undetermined	Undetermined	Undetermined	Undetermined	Undetermined	Undetermined	Undetermined	Undetermined	Undetermined	Undetermined	Undetermined	Undetermined	Undetermined	Undetermined	Undetermined	Undetermined	Undetermined	Undetermined	Undetermined	Undetermined	Undetermined	Undetermined	Undetermined	Undetermined	Undetermined	Undetermined	Undetermined	Undetermined	Undetermined	Undetermined	Undetermined	Undetermined	Undetermined	Undetermined	Undetermined	Undetermined	Undetermined	Undetermined	Undetermined	Undetermined	Undetermined
PII	MIMAT0002843	hsa-miR-520b	Undetermined	Undetermined	Undetermined	Undetermined	Undetermined	Undetermined	Undetermined	Undetermined	Undetermined	Undetermined	Undetermined	Undetermined	Undetermined	38.63809	Undetermined	Undetermined	Undetermined	Undetermined	Undetermined	Undetermined	Undetermined	Undetermined	Undetermined	Undetermined	Undetermined	Undetermined	Undetermined	Undetermined	Undetermined	Undetermined	Undetermined	Undetermined	Undetermined	Undetermined	Undetermined	Undetermined	Undetermined	Undetermined	Undetermined	Undetermined	Undetermined	Undetermined	Undetermined	Undetermined	Undetermined	Undetermined	Undetermined
PII	MIMAT0005932	hsa-miR-302f	Undetermined	Undetermined	Undetermined	Undetermined	Undetermined	Undetermined	Undetermined	Undetermined	Undetermined	Undetermined	Undetermined	Undetermined	Undetermined	Undetermined	Undetermined	Undetermined	Undetermined	Undetermined	Undetermined	Undetermined	Undetermined	Undetermined	Undetermined	Undetermined	Undetermined	Undetermined	Undetermined	Undetermined	Undetermined	Undetermined	Undetermined	Undetermined	Undetermined	Undetermined	Undetermined	Undetermined	Undetermined	Undetermined	Undetermined	Undetermined	Undetermined	Undetermined	Undetermined	Undetermined	Undetermined	Undetermined	Undetermined
PII	MIMAT0004502	hsa-miR-28-3p	33.01484	34.671825	33.312397	33.65952	34.71911	35.724243	32.796474	31.751345	32.72052	32.776505	Undetermined	32.938313	30.644238	34.75061	31.829428	32.775627	30.953007	32.432766	Undetermined	33.567474	31.899302	34.296043	32.796474	32.823757	34.512676	32.999382	33.79767	32.38594	32.846912	36.365166	30.901955	32.473976	35.028713	32.54334	32.76079	32.93551	31.734375	32.640564	32.705647	33.46542	34.88012	33.678993	33.948994	Undetermined	Undetermined	35.742985	Undetermined
PII	MIMAT0004922	hsa-miR-875-5p	Undetermined	Undetermined	Undetermined	Undetermined	Undetermined	Undetermined	Undetermined	Undetermined	Undetermined	Undetermined	Undetermined	Undetermined	Undetermined	Undetermined	Undetermined	Undetermined	Undetermined	Undetermined	Undetermined	Undetermined	Undetermined	Undetermined	Undetermined	Undetermined	Undetermined	Undetermined	Undetermined	Undetermined	Undetermined	Undetermined	Undetermined	Undetermined	Undetermined	Undetermined	Undetermined	Undetermined	Undetermined	Undetermined	Undetermined	Undetermined	Undetermined	Undetermined	Undetermined	Undetermined	Undetermined	Undetermined	Undetermined
PII	MIMAT0004675	hsa-miR-219a-2-3p	Undetermined	Undetermined	Undetermined	Undetermined	Undetermined	Undetermined	Undetermined	Undetermined	Undetermined	Undetermined	Undetermined	Undetermined	Undetermined	Undetermined	Undetermined	Undetermined	Undetermined	Undetermined	Undetermined	Undetermined	Undetermined	Undetermined	Undetermined	Undetermined	Undetermined	Undetermined	Undetermined	Undetermined	Undetermined	Undetermined	Undetermined	Undetermined	Undetermined	Undetermined	Undetermined	Undetermined	Undetermined	Undetermined	Undetermined	Undetermined	Undetermined	Undetermined	Undetermined	Undetermined	Undetermined	Undetermined	Undetermined
PII	MIMAT0005828	hsa-miR-1183	Undetermined	Undetermined	42.909878	Undetermined	42.50308	Undetermined	Undetermined	Undetermined	Undetermined	Undetermined	Undetermined	Undetermined	Undetermined	Undetermined	Undetermined	42.26843	Undetermined	Undetermined	Undetermined	Undetermined	Undetermined	Undetermined	Undetermined	Undetermined	Undetermined	Undetermined	Undetermined	Undetermined	Undetermined	41.221405	Undetermined	Undetermined	Undetermined	Undetermined	Undetermined	Undetermined	Undetermined	36.428757	Undetermined	42.715775	Undetermined	Undetermined	Undetermined	Undetermined	Undetermined	Undetermined	Undetermined
PII	MIMAT0003879	hsa-miR-758-3p	Undetermined	Undetermined	Undetermined	Undetermined	Undetermined	Undetermined	Undetermined	Undetermined	Undetermined	Undetermined	Undetermined	Undetermined	Undetermined	Undetermined	Undetermined	Undetermined	37.991028	Undetermined	Undetermined	39.962208	Undetermined	Undetermined	Undetermined	Undetermined	Undetermined	Undetermined	Undetermined	Undetermined	Undetermined	Undetermined	Undetermined	Undetermined	Undetermined	Undetermined	Undetermined	Undetermined	38.059795	39.94664	Undetermined	Undetermined	Undetermined	Undetermined	Undetermined	Undetermined	Undetermined	Undetermined	Undetermined
PII	MIMAT0005896	hsa-miR-1244	Undetermined	Undetermined	Undetermined	Undetermined	Undetermined	Undetermined	Undetermined	41.403458	Undetermined	Undetermined	Undetermined	Undetermined	Undetermined	Undetermined	Undetermined	Undetermined	Undetermined	Undetermined	Undetermined	Undetermined	Undetermined	Undetermined	Undetermined	Undetermined	Undetermined	Undetermined	Undetermined	Undetermined	Undetermined	Undetermined	Undetermined	Undetermined	Undetermined	Undetermined	Undetermined	Undetermined	Undetermined	Undetermined	42.751877	Undetermined	Undetermined	Undetermined	39.617596	Undetermined	41.026157	Undetermined	Undetermined
PII	MIMAT0003230	hsa-miR-566	Undetermined	Undetermined	Undetermined	Undetermined	Undetermined	Undetermined	Undetermined	36.93161	Undetermined	Undetermined	Undetermined	Undetermined	Undetermined	Undetermined	Undetermined	Undetermined	Undetermined	Undetermined	Undetermined	Undetermined	Undetermined	Undetermined	Undetermined	Undetermined	Undetermined	Undetermined	Undetermined	Undetermined	Undetermined	Undetermined	Undetermined	Undetermined	Undetermined	Undetermined	Undetermined	Undetermined	Undetermined	Undetermined	Undetermined	Undetermined	Undetermined	Undetermined	Undetermined	Undetermined	Undetermined	Undetermined	Undetermined
PII	MIMAT0005907	hsa-miR-1256	Undetermined	Undetermined	Undetermined	Undetermined	Undetermined	Undetermined	Undetermined	Undetermined	Undetermined	Undetermined	Undetermined	Undetermined	Undetermined	Undetermined	Undetermined	Undetermined	Undetermined	Undetermined	38.41987	Undetermined	Undetermined	Undetermined	Undetermined	Undetermined	Undetermined	Undetermined	Undetermined	Undetermined	Undetermined	Undetermined	Undetermined	Undetermined	Undetermined	Undetermined	Undetermined	Undetermined	Undetermined	Undetermined	Undetermined	Undetermined	Undetermined	Undetermined	Undetermined	Undetermined	Undetermined	Undetermined	Undetermined
PII	MIMAT0006778	hsa-miR-516a-3p	Undetermined	Undetermined	Undetermined	Undetermined	Undetermined	Undetermined	38.7873	Undetermined	Undetermined	Undetermined	Undetermined	Undetermined	Undetermined	Undetermined	Undetermined	Undetermined	Undetermined	Undetermined	Undetermined	Undetermined	Undetermined	Undetermined	38.7873	Undetermined	Undetermined	Undetermined	Undetermined	Undetermined	Undetermined	Undetermined	Undetermined	Undetermined	Undetermined	Undetermined	Undetermined	Undetermined	Undetermined	Undetermined	Undetermined	Undetermined	Undetermined	Undetermined	Undetermined	Undetermined	Undetermined	Undetermined	Undetermined
PII	MIMAT0022740	hsa-miR-548c-5p	37.217266	35.775307	36.763702	Undetermined	Undetermined	39.962093	35.46421	38.895405	Undetermined	37.596054	38.04535	41.39753	35.537296	39.483456	36.35135	36.88183	Undetermined	Undetermined	36.691185	36.691967	37.895405	Undetermined	35.46421	36.942337	Undetermined	40.494717	Undetermined	Undetermined	38.90964	35.87721	Undetermined	37.537132	35.334312	Undetermined	36.099472	Undetermined	40.03289	37.337097	37.40582	Undetermined	42.66812	Undetermined	35.49643	Undetermined	37.42452	Undetermined	38.78443
PII	MIMAT0002818	hsa-miR-496	Undetermined	Undetermined	Undetermined	Undetermined	Undetermined	Undetermined	Undetermined	Undetermined	Undetermined	Undetermined	38.331593	36.33465	35.262733	36.469433	Undetermined	Undetermined	34.69385	35.87728	Undetermined	Undetermined	Undetermined	Undetermined	Undetermined	Undetermined	Undetermined	Undetermined	Undetermined	Undetermined	Undetermined	Undetermined	Undetermined	Undetermined	Undetermined	34.703144	Undetermined	Undetermined	Undetermined	Undetermined	35.55969	Undetermined	Undetermined	33.777264	Undetermined	Undetermined	Undetermined	Undetermined	35.449875
PII	MIMAT0004925	hsa-miR-876-3p	Undetermined	Undetermined	Undetermined	Undetermined	Undetermined	Undetermined	Undetermined	Undetermined	Undetermined	Undetermined	Undetermined	Undetermined	Undetermined	Undetermined	Undetermined	Undetermined	Undetermined	Undetermined	Undetermined	Undetermined	Undetermined	Undetermined	Undetermined	Undetermined	Undetermined	Undetermined	Undetermined	Undetermined	Undetermined	Undetermined	Undetermined	Undetermined	Undetermined	Undetermined	Undetermined	Undetermined	Undetermined	Undetermined	Undetermined	Undetermined	Undetermined	Undetermined	Undetermined	Undetermined	Undetermined	Undetermined	Undetermined
PII	MIMAT0004780	hsa-miR-532-3p	Undetermined	36.73846	33.408188	Undetermined	33.455185	33.772404	33.703667	31.859	33.30535	33.23071	33.686554	34.905796	30.275126	35.550373	34.72659	33.647266	28.89812	31.530369	33.842148	34.771496	36.42065	35.58317	33.703667	32.318462	32.014996	34.52274	34.452232	32.47061	33.465515	34.33433	30.602924	35.680065	31.609083	31.816683	32.38418	32.513607	30.706818	31.34747	32.250355	31.586823	40.686234	32.66336	Undetermined	Undetermined	Undetermined	33.818943	33.510105
PII	MIMAT0004814	hsa-miR-654-3p	Undetermined	35.774094	38.246693	Undetermined	39.404385	41.792854	36.55365	38.249523	35.0582	Undetermined	Undetermined	37.011913	34.25638	39.13192	37.551254	36.678707	33.857292	Undetermined	40.894024	Undetermined	39.805866	Undetermined	36.55365	Undetermined	40.49609	39.101162	37.674965	37.784603	34.96468	37.47106	34.42549	Undetermined	34.75697	35.76498	35.46908	41.417133	36.07824	37.77368	35.75427	Undetermined	34.992836	36.086494	Undetermined	Undetermined	Undetermined	Undetermined	36.892315
PII	MIMAT0003337	hsa-miR-659-3p	Undetermined	Undetermined	Undetermined	Undetermined	Undetermined	Undetermined	Undetermined	Undetermined	Undetermined	Undetermined	Undetermined	Undetermined	35.563213	Undetermined	Undetermined	Undetermined	Undetermined	Undetermined	Undetermined	Undetermined	Undetermined	Undetermined	Undetermined	Undetermined	Undetermined	Undetermined	Undetermined	Undetermined	Undetermined	Undetermined	Undetermined	Undetermined	Undetermined	Undetermined	Undetermined	Undetermined	Undetermined	Undetermined	Undetermined	Undetermined	Undetermined	Undetermined	Undetermined	Undetermined	Undetermined	Undetermined	Undetermined
PII	MIMAT0004698	hsa-miR-135b-3p	Undetermined	Undetermined	Undetermined	Undetermined	Undetermined	Undetermined	Undetermined	Undetermined	Undetermined	Undetermined	Undetermined	Undetermined	Undetermined	Undetermined	Undetermined	35.36818	Undetermined	Undetermined	Undetermined	Undetermined	Undetermined	Undetermined	Undetermined	Undetermined	Undetermined	Undetermined	Undetermined	Undetermined	Undetermined	Undetermined	Undetermined	Undetermined	Undetermined	Undetermined	Undetermined	Undetermined	Undetermined	34.714714	Undetermined	Undetermined	Undetermined	Undetermined	Undetermined	Undetermined	Undetermined	Undetermined	Undetermined
PII	MIMAT0003311	hsa-miR-641	Undetermined	Undetermined	Undetermined	Undetermined	Undetermined	Undetermined	Undetermined	Undetermined	Undetermined	37.14212	Undetermined	Undetermined	Undetermined	Undetermined	Undetermined	Undetermined	Undetermined	Undetermined	Undetermined	Undetermined	Undetermined	Undetermined	Undetermined	Undetermined	Undetermined	Undetermined	Undetermined	Undetermined	Undetermined	Undetermined	Undetermined	Undetermined	Undetermined	Undetermined	Undetermined	Undetermined	Undetermined	Undetermined	41.40008	Undetermined	Undetermined	Undetermined	Undetermined	Undetermined	Undetermined	Undetermined	Undetermined
PII	MIMAT0009206	hsa-miR-2113	Undetermined	Undetermined	Undetermined	44.787724	Undetermined	39.029285	Undetermined	Undetermined	Undetermined	Undetermined	Undetermined	Undetermined	Undetermined	Undetermined	Undetermined	Undetermined	Undetermined	Undetermined	Undetermined	Undetermined	Undetermined	42.2567	Undetermined	Undetermined	Undetermined	Undetermined	Undetermined	Undetermined	Undetermined	Undetermined	Undetermined	Undetermined	Undetermined	Undetermined	Undetermined	37.904575	Undetermined	Undetermined	Undetermined	Undetermined	Undetermined	Undetermined	Undetermined	Undetermined	Undetermined	Undetermined	Undetermined
PII	MIMAT0005905	hsa-miR-1254	Undetermined	Undetermined	Undetermined	34.889835	Undetermined	Undetermined	Undetermined	Undetermined	Undetermined	Undetermined	Undetermined	Undetermined	36.52027	Undetermined	Undetermined	Undetermined	Undetermined	Undetermined	Undetermined	Undetermined	Undetermined	Undetermined	Undetermined	Undetermined	Undetermined	Undetermined	Undetermined	Undetermined	Undetermined	Undetermined	Undetermined	Undetermined	37.966805	Undetermined	Undetermined	Undetermined	Undetermined	Undetermined	Undetermined	Undetermined	41.46276	Undetermined	Undetermined	Undetermined	Undetermined	Undetermined	Undetermined
PII	MIMAT0003324	hsa-miR-661	Undetermined	Undetermined	Undetermined	Undetermined	Undetermined	Undetermined	Undetermined	Undetermined	Undetermined	Undetermined	Undetermined	Undetermined	Undetermined	Undetermined	Undetermined	Undetermined	Undetermined	Undetermined	Undetermined	Undetermined	Undetermined	Undetermined	Undetermined	Undetermined	Undetermined	Undetermined	Undetermined	Undetermined	Undetermined	Undetermined	Undetermined	Undetermined	Undetermined	Undetermined	Undetermined	Undetermined	Undetermined	Undetermined	Undetermined	Undetermined	Undetermined	Undetermined	Undetermined	Undetermined	Undetermined	Undetermined	Undetermined
PII	MIMAT0004907	hsa-miR-892a	36.8987	Undetermined	Undetermined	Undetermined	Undetermined	Undetermined	Undetermined	Undetermined	35.01752	36.981445	38.6325	Undetermined	Undetermined	Undetermined	40.219948	Undetermined	Undetermined	Undetermined	Undetermined	36.323235	Undetermined	Undetermined	Undetermined	Undetermined	Undetermined	Undetermined	Undetermined	Undetermined	Undetermined	Undetermined	Undetermined	Undetermined	Undetermined	Undetermined	Undetermined	Undetermined	Undetermined	Undetermined	Undetermined	Undetermined	Undetermined	Undetermined	Undetermined	Undetermined	Undetermined	Undetermined	Undetermined
PII	MIMAT0004556	hsa-miR-10b-3p	Undetermined	Undetermined	Undetermined	Undetermined	Undetermined	Undetermined	Undetermined	39.88358	Undetermined	42.942684	Undetermined	Undetermined	Undetermined	Undetermined	Undetermined	Undetermined	Undetermined	Undetermined	41.526604	44.527447	34.599022	Undetermined	Undetermined	Undetermined	Undetermined	Undetermined	Undetermined	Undetermined	Undetermined	40.83047	39.663597	Undetermined	42.871235	42.948734	Undetermined	Undetermined	Undetermined	Undetermined	Undetermined	Undetermined	Undetermined	38.80799	Undetermined	Undetermined	39.54089	Undetermined	Undetermined
PII	MIMAT0004590	hsa-miR-122-3p	Undetermined	Undetermined	Undetermined	Undetermined	Undetermined	Undetermined	36.32599	Undetermined	Undetermined	Undetermined	Undetermined	Undetermined	Undetermined	Undetermined	40.84313	36.89595	Undetermined	Undetermined	Undetermined	Undetermined	35.171978	Undetermined	36.32599	Undetermined	Undetermined	Undetermined	Undetermined	Undetermined	Undetermined	Undetermined	Undetermined	Undetermined	37.133278	Undetermined	Undetermined	Undetermined	Undetermined	36.21668	37.723938	Undetermined	Undetermined	Undetermined	Undetermined	Undetermined	Undetermined	Undetermined	Undetermined
PII	MIMAT0004512	hsa-miR-100-3p	Undetermined	Undetermined	Undetermined	Undetermined	Undetermined	Undetermined	Undetermined	Undetermined	Undetermined	Undetermined	Undetermined	Undetermined	Undetermined	Undetermined	Undetermined	Undetermined	Undetermined	Undetermined	Undetermined	44.78852	Undetermined	Undetermined	Undetermined	Undetermined	Undetermined	Undetermined	Undetermined	Undetermined	Undetermined	Undetermined	Undetermined	Undetermined	Undetermined	Undetermined	Undetermined	Undetermined	Undetermined	Undetermined	Undetermined	Undetermined	Undetermined	Undetermined	Undetermined	Undetermined	Undetermined	Undetermined	Undetermined
PII	MIMAT0003887	hsa-miR-769-3p	Undetermined	Undetermined	Undetermined	Undetermined	Undetermined	Undetermined	Undetermined	Undetermined	Undetermined	Undetermined	Undetermined	Undetermined	Undetermined	Undetermined	Undetermined	Undetermined	33.70805	Undetermined	Undetermined	Undetermined	Undetermined	Undetermined	Undetermined	Undetermined	Undetermined	Undetermined	Undetermined	Undetermined	Undetermined	Undetermined	Undetermined	Undetermined	Undetermined	Undetermined	Undetermined	Undetermined	37.6617	Undetermined	Undetermined	Undetermined	Undetermined	Undetermined	Undetermined	Undetermined	Undetermined	Undetermined	Undetermined
PII	MIMAT0004903	hsa-miR-300	Undetermined	Undetermined	Undetermined	Undetermined	Undetermined	Undetermined	39.655556	43.914116	35.363518	Undetermined	Undetermined	Undetermined	Undetermined	Undetermined	37.494442	Undetermined	37.621166	Undetermined	Undetermined	Undetermined	Undetermined	Undetermined	39.655556	Undetermined	Undetermined	42.43422	42.150227	35.81671	Undetermined	41.530865	Undetermined	Undetermined	43.915565	39.454533	Undetermined	Undetermined	Undetermined	Undetermined	38.507317	Undetermined	40.444347	Undetermined	Undetermined	42.052094	42.959034	Undetermined	Undetermined
PII	MIMAT0005450	hsa-miR-518e-5p	Undetermined	Undetermined	Undetermined	Undetermined	Undetermined	Undetermined	33.310875	Undetermined	39.21275	Undetermined	Undetermined	Undetermined	Undetermined	Undetermined	Undetermined	Undetermined	Undetermined	Undetermined	Undetermined	Undetermined	Undetermined	Undetermined	33.310875	Undetermined	Undetermined	Undetermined	Undetermined	Undetermined	Undetermined	Undetermined	Undetermined	Undetermined	Undetermined	Undetermined	Undetermined	Undetermined	Undetermined	Undetermined	Undetermined	Undetermined	Undetermined	Undetermined	Undetermined	Undetermined	Undetermined	Undetermined	Undetermined
PII	MIMAT0002805	hsa-miR-489-3p	Undetermined	Undetermined	Undetermined	Undetermined	Undetermined	Undetermined	Undetermined	Undetermined	Undetermined	Undetermined	Undetermined	Undetermined	Undetermined	Undetermined	Undetermined	Undetermined	Undetermined	Undetermined	Undetermined	Undetermined	36.77732	Undetermined	Undetermined	Undetermined	Undetermined	Undetermined	Undetermined	Undetermined	Undetermined	Undetermined	Undetermined	Undetermined	Undetermined	Undetermined	Undetermined	Undetermined	Undetermined	Undetermined	Undetermined	Undetermined	Undetermined	Undetermined	Undetermined	Undetermined	37.53172	Undetermined	Undetermined
PII	MIMAT0004980	hsa-miR-937-3p	Undetermined	Undetermined	Undetermined	Undetermined	42.716133	Undetermined	Undetermined	40.092827	Undetermined	Undetermined	Undetermined	38.96372	Undetermined	Undetermined	Undetermined	Undetermined	Undetermined	Undetermined	Undetermined	43.541744	Undetermined	Undetermined	Undetermined	Undetermined	Undetermined	Undetermined	Undetermined	Undetermined	Undetermined	Undetermined	Undetermined	Undetermined	Undetermined	Undetermined	39.750355	Undetermined	36.027252	35.823284	40.36408	Undetermined	40.577026	Undetermined	Undetermined	40.75654	Undetermined	Undetermined	38.972702
PII	MIMAT0022862	hsa-miR-381-5p	Undetermined	Undetermined	Undetermined	Undetermined	Undetermined	Undetermined	Undetermined	40.668182	Undetermined	36.256733	Undetermined	Undetermined	Undetermined	Undetermined	Undetermined	Undetermined	Undetermined	Undetermined	Undetermined	Undetermined	Undetermined	Undetermined	Undetermined	Undetermined	Undetermined	Undetermined	Undetermined	Undetermined	Undetermined	Undetermined	Undetermined	Undetermined	Undetermined	41.089962	Undetermined	Undetermined	Undetermined	Undetermined	Undetermined	Undetermined	Undetermined	Undetermined	Undetermined	Undetermined	Undetermined	Undetermined	Undetermined
PII	MIMAT0003310	hsa-miR-640	Undetermined	Undetermined	Undetermined	Undetermined	Undetermined	Undetermined	Undetermined	Undetermined	39.734623	37.818047	Undetermined	Undetermined	Undetermined	Undetermined	40.39193	38.573338	39.75128	Undetermined	Undetermined	Undetermined	Undetermined	Undetermined	Undetermined	Undetermined	39.72099	Undetermined	Undetermined	Undetermined	Undetermined	Undetermined	Undetermined	Undetermined	Undetermined	Undetermined	Undetermined	Undetermined	Undetermined	Undetermined	Undetermined	Undetermined	Undetermined	Undetermined	Undetermined	Undetermined	Undetermined	37.818165	Undetermined
PII	MIMAT0004699	hsa-miR-148b-5p	Undetermined	Undetermined	Undetermined	Undetermined	Undetermined	Undetermined	Undetermined	Undetermined	Undetermined	Undetermined	Undetermined	Undetermined	36.623207	Undetermined	Undetermined	Undetermined	Undetermined	Undetermined	Undetermined	Undetermined	Undetermined	Undetermined	Undetermined	Undetermined	Undetermined	Undetermined	Undetermined	Undetermined	Undetermined	Undetermined	Undetermined	Undetermined	Undetermined	Undetermined	Undetermined	Undetermined	Undetermined	39.223644	Undetermined	Undetermined	Undetermined	Undetermined	Undetermined	Undetermined	Undetermined	Undetermined	Undetermined
PII	MIMAT0004673	hsa-miR-29c-5p	Undetermined	Undetermined	Undetermined	Undetermined	Undetermined	Undetermined	Undetermined	Undetermined	Undetermined	Undetermined	Undetermined	Undetermined	35.991913	Undetermined	Undetermined	Undetermined	34.728157	Undetermined	Undetermined	Undetermined	Undetermined	Undetermined	Undetermined	Undetermined	Undetermined	Undetermined	Undetermined	Undetermined	Undetermined	Undetermined	Undetermined	Undetermined	Undetermined	Undetermined	Undetermined	Undetermined	34.649227	Undetermined	35.72636	Undetermined	Undetermined	Undetermined	Undetermined	Undetermined	Undetermined	Undetermined	Undetermined
PII	MIMAT0004772	hsa-miR-499a-3p	Undetermined	Undetermined	Undetermined	Undetermined	Undetermined	Undetermined	Undetermined	Undetermined	Undetermined	Undetermined	Undetermined	Undetermined	Undetermined	Undetermined	Undetermined	Undetermined	Undetermined	Undetermined	Undetermined	Undetermined	Undetermined	Undetermined	Undetermined	Undetermined	Undetermined	Undetermined	Undetermined	Undetermined	Undetermined	Undetermined	Undetermined	Undetermined	Undetermined	Undetermined	Undetermined	Undetermined	Undetermined	Undetermined	Undetermined	Undetermined	Undetermined	Undetermined	Undetermined	Undetermined	Undetermined	Undetermined	Undetermined
PII	MIMAT0004486	hsa-let-7f-1-3p	Undetermined	Undetermined	Undetermined	Undetermined	Undetermined	Undetermined	Undetermined	Undetermined	Undetermined	36.490227	Undetermined	Undetermined	33.886566	Undetermined	Undetermined	34.82209	34.74067	34.45675	37.879368	Undetermined	Undetermined	Undetermined	Undetermined	36.353928	34.853893	37.36997	Undetermined	35.31558	Undetermined	Undetermined	34.81865	35.482037	Undetermined	Undetermined	35.764782	38.791737	33.93464	Undetermined	Undetermined	Undetermined	Undetermined	Undetermined	Undetermined	Undetermined	40.91996	Undetermined	Undetermined
PII	MIMAT0022697	hsa-miR-382-3p	Undetermined	38.607357	34.84511	Undetermined	44.33545	Undetermined	Undetermined	35.773113	Undetermined	Undetermined	Undetermined	34.742413	35.700302	Undetermined	Undetermined	34.439106	33.56408	Undetermined	Undetermined	Undetermined	Undetermined	35.007496	Undetermined	35.56668	37.803093	Undetermined	Undetermined	Undetermined	Undetermined	Undetermined	33.889503	Undetermined	34.47413	36.60747	Undetermined	Undetermined	33.97381	Undetermined	41.825607	Undetermined	Undetermined	Undetermined	Undetermined	Undetermined	Undetermined	Undetermined	Undetermined
PII	MIMAT0003277	hsa-miR-609	Undetermined	Undetermined	Undetermined	Undetermined	Undetermined	Undetermined	Undetermined	Undetermined	Undetermined	Undetermined	Undetermined	Undetermined	Undetermined	Undetermined	Undetermined	Undetermined	Undetermined	Undetermined	Undetermined	Undetermined	Undetermined	Undetermined	Undetermined	Undetermined	Undetermined	Undetermined	Undetermined	Undetermined	Undetermined	Undetermined	Undetermined	Undetermined	Undetermined	Undetermined	Undetermined	Undetermined	Undetermined	Undetermined	Undetermined	Undetermined	Undetermined	Undetermined	Undetermined	Undetermined	Undetermined	Undetermined	Undetermined
PII	MIMAT0004555	hsa-miR-10a-3p	Undetermined	Undetermined	Undetermined	Undetermined	Undetermined	Undetermined	Undetermined	Undetermined	Undetermined	Undetermined	34.93186	Undetermined	Undetermined	Undetermined	Undetermined	Undetermined	Undetermined	Undetermined	Undetermined	Undetermined	Undetermined	Undetermined	Undetermined	Undetermined	Undetermined	Undetermined	35.434116	Undetermined	Undetermined	Undetermined	Undetermined	Undetermined	Undetermined	Undetermined	Undetermined	35.445694	Undetermined	Undetermined	Undetermined	Undetermined	Undetermined	Undetermined	Undetermined	Undetermined	Undetermined	Undetermined	Undetermined
PII	MIMAT0004517	hsa-miR-106a-3p	Undetermined	Undetermined	Undetermined	Undetermined	Undetermined	Undetermined	Undetermined	Undetermined	Undetermined	Undetermined	Undetermined	Undetermined	Undetermined	Undetermined	Undetermined	Undetermined	Undetermined	Undetermined	Undetermined	Undetermined	Undetermined	Undetermined	Undetermined	Undetermined	Undetermined	Undetermined	Undetermined	Undetermined	Undetermined	Undetermined	Undetermined	Undetermined	Undetermined	Undetermined	Undetermined	Undetermined	Undetermined	Undetermined	Undetermined	Undetermined	Undetermined	Undetermined	Undetermined	Undetermined	Undetermined	Undetermined	Undetermined
PII	MIMAT0004485	hsa-let-7e-3p	Undetermined	Undetermined	Undetermined	Undetermined	Undetermined	Undetermined	Undetermined	Undetermined	Undetermined	Undetermined	Undetermined	Undetermined	Undetermined	Undetermined	Undetermined	Undetermined	Undetermined	Undetermined	Undetermined	Undetermined	34.9029	Undetermined	Undetermined	37.637943	Undetermined	Undetermined	Undetermined	Undetermined	Undetermined	Undetermined	Undetermined	Undetermined	Undetermined	Undetermined	37.451336	Undetermined	Undetermined	38.276764	Undetermined	Undetermined	Undetermined	Undetermined	Undetermined	Undetermined	Undetermined	Undetermined	Undetermined
PII	MIMAT0003245	hsa-miR-580-3p	Undetermined	Undetermined	Undetermined	Undetermined	Undetermined	38.20578	Undetermined	Undetermined	Undetermined	Undetermined	Undetermined	Undetermined	Undetermined	Undetermined	Undetermined	Undetermined	Undetermined	Undetermined	Undetermined	Undetermined	Undetermined	Undetermined	Undetermined	Undetermined	Undetermined	Undetermined	Undetermined	Undetermined	Undetermined	Undetermined	Undetermined	Undetermined	Undetermined	Undetermined	Undetermined	Undetermined	Undetermined	Undetermined	41.944878	Undetermined	Undetermined	Undetermined	Undetermined	Undetermined	Undetermined	Undetermined	Undetermined
PII	MIMAT0010364	hsa-miR-761	Undetermined	Undetermined	Undetermined	Undetermined	Undetermined	Undetermined	Undetermined	Undetermined	Undetermined	Undetermined	Undetermined	38.659737	Undetermined	Undetermined	Undetermined	Undetermined	Undetermined	Undetermined	Undetermined	44.989197	Undetermined	Undetermined	Undetermined	Undetermined	Undetermined	Undetermined	Undetermined	Undetermined	Undetermined	Undetermined	36.72265	Undetermined	Undetermined	Undetermined	Undetermined	Undetermined	Undetermined	29.518383	Undetermined	Undetermined	42.840538	Undetermined	31.891323	Undetermined	Undetermined	Undetermined	Undetermined
PII	MIMAT0003313	hsa-miR-643	Undetermined	Undetermined	40.93945	34.647213	Undetermined	Undetermined	Undetermined	Undetermined	Undetermined	Undetermined	Undetermined	Undetermined	Undetermined	Undetermined	Undetermined	Undetermined	Undetermined	Undetermined	Undetermined	Undetermined	Undetermined	Undetermined	Undetermined	Undetermined	34.76499	Undetermined	Undetermined	35.482075	Undetermined	Undetermined	35.996727	34.51827	Undetermined	Undetermined	Undetermined	Undetermined	33.539818	34.451317	Undetermined	39.837345	Undetermined	Undetermined	Undetermined	Undetermined	Undetermined	37.717255	Undetermined
PII	MIMAT0003287	hsa-miR-618	Undetermined	34.896847	Undetermined	Undetermined	Undetermined	Undetermined	Undetermined	Undetermined	Undetermined	37.692894	Undetermined	Undetermined	38.481766	Undetermined	35.67925	Undetermined	Undetermined	Undetermined	Undetermined	Undetermined	Undetermined	Undetermined	Undetermined	Undetermined	37.569096	Undetermined	Undetermined	Undetermined	Undetermined	Undetermined	Undetermined	Undetermined	Undetermined	Undetermined	Undetermined	Undetermined	37.750313	Undetermined	Undetermined	Undetermined	Undetermined	Undetermined	Undetermined	Undetermined	Undetermined	Undetermined	Undetermined
PII	MIMAT0004568	hsa-miR-221-5p	Undetermined	Undetermined	Undetermined	Undetermined	Undetermined	37.92839	Undetermined	Undetermined	Undetermined	Undetermined	Undetermined	Undetermined	35.634544	Undetermined	Undetermined	Undetermined	Undetermined	Undetermined	Undetermined	Undetermined	Undetermined	Undetermined	Undetermined	38.35891	Undetermined	Undetermined	Undetermined	Undetermined	Undetermined	Undetermined	Undetermined	Undetermined	Undetermined	Undetermined	Undetermined	Undetermined	Undetermined	Undetermined	Undetermined	Undetermined	37.64896	Undetermined	Undetermined	Undetermined	36.874737	Undetermined	Undetermined
PII	MIMAT0005788	hsa-miR-513b-5p	Undetermined	Undetermined	Undetermined	36.7874	Undetermined	Undetermined	Undetermined	Undetermined	Undetermined	Undetermined	Undetermined	Undetermined	Undetermined	Undetermined	Undetermined	Undetermined	Undetermined	Undetermined	Undetermined	Undetermined	Undetermined	Undetermined	Undetermined	Undetermined	Undetermined	Undetermined	Undetermined	Undetermined	Undetermined	Undetermined	Undetermined	Undetermined	Undetermined	Undetermined	Undetermined	Undetermined	Undetermined	Undetermined	Undetermined	Undetermined	Undetermined	Undetermined	Undetermined	Undetermined	Undetermined	Undetermined	Undetermined
PII	MIMAT0004813	hsa-miR-411-3p	Undetermined	Undetermined	Undetermined	Undetermined	Undetermined	Undetermined	Undetermined	Undetermined	Undetermined	39.9115	Undetermined	Undetermined	Undetermined	Undetermined	Undetermined	Undetermined	Undetermined	37.36464	Undetermined	Undetermined	Undetermined	Undetermined	Undetermined	Undetermined	Undetermined	Undetermined	Undetermined	40.62201	Undetermined	Undetermined	36.53194	Undetermined	36.014214	Undetermined	Undetermined	Undetermined	Undetermined	Undetermined	Undetermined	Undetermined	Undetermined	Undetermined	Undetermined	Undetermined	Undetermined	Undetermined	Undetermined
PII	MIMAT0004490	hsa-miR-19a-5p	Undetermined	Undetermined	Undetermined	Undetermined	Undetermined	Undetermined	Undetermined	Undetermined	Undetermined	Undetermined	Undetermined	Undetermined	Undetermined	Undetermined	Undetermined	Undetermined	Undetermined	Undetermined	Undetermined	Undetermined	Undetermined	Undetermined	Undetermined	Undetermined	Undetermined	Undetermined	Undetermined	Undetermined	Undetermined	Undetermined	36.86342	Undetermined	Undetermined	Undetermined	Undetermined	Undetermined	Undetermined	Undetermined	Undetermined	Undetermined	Undetermined	34.764965	Undetermined	Undetermined	Undetermined	Undetermined	Undetermined
PII	MIMAT0004701	hsa-miR-338-5p	Undetermined	Undetermined	Undetermined	Undetermined	Undetermined	Undetermined	Undetermined	39.865513	38.33508	Undetermined	Undetermined	Undetermined	37.685516	Undetermined	Undetermined	37.47974	Undetermined	Undetermined	Undetermined	Undetermined	Undetermined	Undetermined	Undetermined	38.442688	Undetermined	Undetermined	Undetermined	Undetermined	Undetermined	37.602295	36.85204	Undetermined	38.63089	38.784344	Undetermined	Undetermined	Undetermined	Undetermined	38.76723	Undetermined	Undetermined	Undetermined	38.493954	Undetermined	Undetermined	Undetermined	Undetermined
PII	MIMAT0007890	hsa-miR-1914-3p	Undetermined	Undetermined	Undetermined	Undetermined	Undetermined	Undetermined	Undetermined	Undetermined	Undetermined	Undetermined	Undetermined	Undetermined	Undetermined	Undetermined	Undetermined	Undetermined	Undetermined	Undetermined	Undetermined	Undetermined	Undetermined	Undetermined	Undetermined	Undetermined	Undetermined	Undetermined	Undetermined	Undetermined	Undetermined	Undetermined	Undetermined	Undetermined	Undetermined	Undetermined	Undetermined	Undetermined	Undetermined	Undetermined	Undetermined	Undetermined	Undetermined	Undetermined	Undetermined	Undetermined	Undetermined	Undetermined	Undetermined
PII	MIMAT0001630	hsa-miR-323b-5p	Undetermined	Undetermined	Undetermined	Undetermined	Undetermined	Undetermined	Undetermined	Undetermined	Undetermined	Undetermined	Undetermined	Undetermined	Undetermined	Undetermined	Undetermined	Undetermined	Undetermined	Undetermined	Undetermined	Undetermined	Undetermined	Undetermined	Undetermined	Undetermined	Undetermined	Undetermined	Undetermined	Undetermined	Undetermined	Undetermined	Undetermined	Undetermined	Undetermined	Undetermined	Undetermined	Undetermined	Undetermined	Undetermined	Undetermined	Undetermined	42.39354	Undetermined	Undetermined	Undetermined	Undetermined	Undetermined	Undetermined
PII	MIMAT0005935	hsa-miR-548i	39.004833	36.068523	Undetermined	Undetermined	Undetermined	Undetermined	Undetermined	40.804916	Undetermined	36.40259	Undetermined	Undetermined	Undetermined	Undetermined	Undetermined	Undetermined	Undetermined	Undetermined	Undetermined	Undetermined	Undetermined	Undetermined	Undetermined	Undetermined	Undetermined	44.74101	Undetermined	Undetermined	Undetermined	Undetermined	Undetermined	44.269375	Undetermined	37.8148	37.65733	43.334103	Undetermined	Undetermined	43.760586	37.02096	Undetermined	39.374893	Undetermined	38.75401	Undetermined	38.47785	45.09887
PII	MIMAT0004920	hsa-miR-541-3p	Undetermined	Undetermined	Undetermined	Undetermined	Undetermined	Undetermined	Undetermined	Undetermined	Undetermined	Undetermined	Undetermined	Undetermined	Undetermined	Undetermined	Undetermined	Undetermined	Undetermined	Undetermined	Undetermined	Undetermined	Undetermined	Undetermined	Undetermined	Undetermined	Undetermined	Undetermined	Undetermined	Undetermined	Undetermined	Undetermined	Undetermined	Undetermined	Undetermined	Undetermined	Undetermined	Undetermined	36.394783	Undetermined	Undetermined	Undetermined	Undetermined	Undetermined	Undetermined	Undetermined	Undetermined	Undetermined	Undetermined
PII	MIMAT0005925	hsa-miR-1272	Undetermined	Undetermined	Undetermined	Undetermined	Undetermined	Undetermined	Undetermined	Undetermined	Undetermined	Undetermined	Undetermined	Undetermined	Undetermined	Undetermined	Undetermined	Undetermined	Undetermined	Undetermined	Undetermined	Undetermined	Undetermined	Undetermined	Undetermined	Undetermined	Undetermined	Undetermined	Undetermined	Undetermined	Undetermined	Undetermined	Undetermined	Undetermined	Undetermined	Undetermined	Undetermined	Undetermined	Undetermined	Undetermined	Undetermined	Undetermined	Undetermined	Undetermined	Undetermined	Undetermined	Undetermined	Undetermined	Undetermined
PII	MIMAT0005869	hsa-miR-1205	Undetermined	Undetermined	Undetermined	44.83235	Undetermined	Undetermined	Undetermined	Undetermined	37.216095	Undetermined	Undetermined	Undetermined	Undetermined	Undetermined	Undetermined	Undetermined	Undetermined	Undetermined	Undetermined	Undetermined	Undetermined	Undetermined	Undetermined	Undetermined	Undetermined	Undetermined	Undetermined	Undetermined	Undetermined	Undetermined	Undetermined	Undetermined	Undetermined	Undetermined	Undetermined	Undetermined	Undetermined	Undetermined	Undetermined	Undetermined	Undetermined	Undetermined	Undetermined	Undetermined	Undetermined	Undetermined	Undetermined
PII	MIMAT0003164	hsa-miR-544a	Undetermined	Undetermined	Undetermined	Undetermined	Undetermined	Undetermined	Undetermined	Undetermined	Undetermined	Undetermined	Undetermined	Undetermined	Undetermined	Undetermined	Undetermined	Undetermined	Undetermined	Undetermined	Undetermined	Undetermined	Undetermined	Undetermined	Undetermined	Undetermined	Undetermined	Undetermined	Undetermined	Undetermined	Undetermined	Undetermined	Undetermined	Undetermined	Undetermined	Undetermined	Undetermined	Undetermined	Undetermined	34.739357	Undetermined	Undetermined	Undetermined	Undetermined	Undetermined	Undetermined	Undetermined	Undetermined	Undetermined
PII	MIMAT0004757	hsa-miR-431-3p	Undetermined	Undetermined	Undetermined	Undetermined	Undetermined	Undetermined	Undetermined	Undetermined	Undetermined	Undetermined	Undetermined	Undetermined	Undetermined	Undetermined	Undetermined	Undetermined	Undetermined	Undetermined	Undetermined	Undetermined	Undetermined	Undetermined	Undetermined	Undetermined	Undetermined	Undetermined	Undetermined	Undetermined	Undetermined	Undetermined	Undetermined	Undetermined	Undetermined	Undetermined	Undetermined	Undetermined	Undetermined	Undetermined	Undetermined	Undetermined	Undetermined	Undetermined	Undetermined	Undetermined	Undetermined	Undetermined	Undetermined
PII	MIMAT0003290	hsa-miR-621	Undetermined	Undetermined	41.732063	Undetermined	Undetermined	Undetermined	Undetermined	43.657883	Undetermined	Undetermined	Undetermined	Undetermined	Undetermined	Undetermined	Undetermined	Undetermined	Undetermined	37.50036	Undetermined	Undetermined	42.781654	Undetermined	Undetermined	Undetermined	Undetermined	Undetermined	40.62445	Undetermined	Undetermined	Undetermined	Undetermined	Undetermined	Undetermined	Undetermined	Undetermined	Undetermined	Undetermined	Undetermined	Undetermined	Undetermined	Undetermined	Undetermined	Undetermined	Undetermined	Undetermined	Undetermined	Undetermined
PII	MIMAT0003220	hsa-miR-556-5p	Undetermined	Undetermined	Undetermined	Undetermined	Undetermined	Undetermined	Undetermined	Undetermined	Undetermined	Undetermined	Undetermined	Undetermined	Undetermined	Undetermined	Undetermined	Undetermined	Undetermined	Undetermined	Undetermined	Undetermined	Undetermined	Undetermined	Undetermined	Undetermined	Undetermined	Undetermined	Undetermined	Undetermined	Undetermined	Undetermined	Undetermined	Undetermined	Undetermined	Undetermined	Undetermined	Undetermined	Undetermined	Undetermined	Undetermined	Undetermined	Undetermined	Undetermined	Undetermined	Undetermined	Undetermined	Undetermined	Undetermined
PII	MIMAT0005921	hsa-miR-1267	Undetermined	Undetermined	Undetermined	Undetermined	Undetermined	Undetermined	Undetermined	Undetermined	Undetermined	Undetermined	Undetermined	Undetermined	Undetermined	Undetermined	Undetermined	Undetermined	Undetermined	Undetermined	Undetermined	Undetermined	Undetermined	Undetermined	Undetermined	Undetermined	Undetermined	Undetermined	Undetermined	Undetermined	Undetermined	Undetermined	Undetermined	Undetermined	Undetermined	Undetermined	Undetermined	Undetermined	Undetermined	Undetermined	Undetermined	Undetermined	Undetermined	Undetermined	Undetermined	Undetermined	Undetermined	Undetermined	Undetermined
PII	MIMAT0004598	hsa-miR-141-5p	Undetermined	Undetermined	Undetermined	Undetermined	Undetermined	Undetermined	Undetermined	Undetermined	Undetermined	Undetermined	Undetermined	Undetermined	Undetermined	Undetermined	Undetermined	Undetermined	Undetermined	Undetermined	Undetermined	Undetermined	Undetermined	Undetermined	Undetermined	Undetermined	Undetermined	Undetermined	Undetermined	Undetermined	Undetermined	Undetermined	Undetermined	Undetermined	Undetermined	Undetermined	Undetermined	Undetermined	Undetermined	Undetermined	Undetermined	Undetermined	Undetermined	Undetermined	Undetermined	Undetermined	Undetermined	Undetermined	Undetermined
PII	MIMAT0005923	hsa-miR-1269a	36.55321	Undetermined	Undetermined	37.994946	35.8812	Undetermined	Undetermined	Undetermined	Undetermined	Undetermined	Undetermined	35.642006	Undetermined	Undetermined	35.403343	Undetermined	Undetermined	Undetermined	36.919956	Undetermined	Undetermined	Undetermined	Undetermined	Undetermined	Undetermined	Undetermined	34.9288	Undetermined	Undetermined	35.79859	41.423103	36.57195	Undetermined	Undetermined	Undetermined	Undetermined	Undetermined	Undetermined	Undetermined	Undetermined	Undetermined	Undetermined	Undetermined	Undetermined	Undetermined	Undetermined	35.680256
PII	MIMAT0004774	hsa-miR-501-3p	Undetermined	40.882217	33.93401	35.830902	42.295204	35.15431	Undetermined	33.2522	34.262337	Undetermined	33.64335	33.669006	33.116302	34.577778	33.958176	Undetermined	31.01649	33.524708	33.26514	Undetermined	35.099525	34.825275	Undetermined	35.62955	32.690384	34.90951	Undetermined	31.595774	Undetermined	40.817154	32.947178	32.056763	33.464024	34.580883	33.516228	Undetermined	31.120537	33.597225	33.999176	37.34854	Undetermined	33.841125	34.889133	Undetermined	Undetermined	Undetermined	34.79546
PII	MIMAT0004586	hsa-miR-15b-3p	34.87281	34.719093	34.1017	32.714996	Undetermined	Undetermined	34.8522	32.86039	31.759645	32.62856	33.8089	33.488472	29.690786	35.87317	34.053574	32.230118	28.349724	32.02266	33.954582	36.383545	33.489567	Undetermined	34.8522	32.046284	33.753338	32.677387	31.59627	30.927723	33.39733	33.209194	30.905325	32.17008	31.520714	31.770792	30.998829	32.331944	29.245462	31.859213	31.208462	31.953043	33.30522	31.40072	Undetermined	Undetermined	39.497585	32.00276	32.859035
PII	MIMAT0004766	hsa-miR-146b-3p	Undetermined	Undetermined	Undetermined	Undetermined	Undetermined	Undetermined	Undetermined	35.908672	Undetermined	Undetermined	Undetermined	36.570107	34.673607	Undetermined	Undetermined	Undetermined	34.464252	Undetermined	Undetermined	Undetermined	Undetermined	Undetermined	Undetermined	35.852493	Undetermined	Undetermined	Undetermined	Undetermined	Undetermined	Undetermined	Undetermined	Undetermined	Undetermined	35.514404	Undetermined	Undetermined	Undetermined	34.827217	35.813896	35.667213	Undetermined	36.53283	Undetermined	Undetermined	Undetermined	Undetermined	Undetermined
PII	MIMAT0004569	hsa-miR-222-5p	Undetermined	Undetermined	Undetermined	Undetermined	Undetermined	Undetermined	Undetermined	Undetermined	Undetermined	Undetermined	Undetermined	Undetermined	Undetermined	Undetermined	Undetermined	38.867287	38.914505	Undetermined	Undetermined	Undetermined	Undetermined	Undetermined	Undetermined	Undetermined	Undetermined	Undetermined	Undetermined	Undetermined	Undetermined	Undetermined	Undetermined	Undetermined	Undetermined	Undetermined	Undetermined	Undetermined	Undetermined	Undetermined	Undetermined	Undetermined	Undetermined	Undetermined	Undetermined	Undetermined	Undetermined	Undetermined	Undetermined
PII	MIMAT0003269	hsa-miR-601	Undetermined	Undetermined	Undetermined	Undetermined	Undetermined	Undetermined	Undetermined	Undetermined	Undetermined	Undetermined	Undetermined	Undetermined	Undetermined	Undetermined	Undetermined	Undetermined	Undetermined	Undetermined	Undetermined	Undetermined	42.85202	40.35815	Undetermined	Undetermined	Undetermined	Undetermined	Undetermined	Undetermined	Undetermined	Undetermined	37.823723	Undetermined	Undetermined	Undetermined	Undetermined	Undetermined	36.434383	Undetermined	Undetermined	Undetermined	42.001072	Undetermined	Undetermined	Undetermined	Undetermined	Undetermined	Undetermined
PII	MIMAT0004974	hsa-miR-924	Undetermined	Undetermined	Undetermined	Undetermined	Undetermined	Undetermined	Undetermined	Undetermined	Undetermined	Undetermined	Undetermined	Undetermined	Undetermined	Undetermined	Undetermined	Undetermined	Undetermined	Undetermined	Undetermined	Undetermined	Undetermined	Undetermined	Undetermined	Undetermined	Undetermined	Undetermined	Undetermined	Undetermined	Undetermined	Undetermined	Undetermined	Undetermined	Undetermined	Undetermined	Undetermined	Undetermined	Undetermined	Undetermined	Undetermined	Undetermined	Undetermined	Undetermined	Undetermined	Undetermined	Undetermined	Undetermined	Undetermined
PII	MIMAT0004503	hsa-miR-29a-5p	Undetermined	Undetermined	Undetermined	Undetermined	Undetermined	Undetermined	34.78429	38.810013	Undetermined	Undetermined	Undetermined	Undetermined	34.65974	Undetermined	34.56757	Undetermined	34.691666	33.667522	34.84304	34.62128	Undetermined	Undetermined	34.78429	Undetermined	42.528	Undetermined	Undetermined	35.00781	Undetermined	Undetermined	33.576534	Undetermined	39.59836	Undetermined	Undetermined	Undetermined	34.791096	33.596207	32.951187	Undetermined	34.7229	Undetermined	Undetermined	Undetermined	Undetermined	Undetermined	Undetermined
PII	MIMAT0010195	hsa-let-7a-2-3p	Undetermined	Undetermined	Undetermined	Undetermined	Undetermined	Undetermined	Undetermined	Undetermined	Undetermined	Undetermined	Undetermined	Undetermined	Undetermined	Undetermined	Undetermined	Undetermined	Undetermined	Undetermined	Undetermined	Undetermined	Undetermined	Undetermined	Undetermined	Undetermined	Undetermined	Undetermined	Undetermined	Undetermined	Undetermined	Undetermined	Undetermined	Undetermined	Undetermined	Undetermined	Undetermined	Undetermined	Undetermined	Undetermined	Undetermined	Undetermined	Undetermined	Undetermined	Undetermined	Undetermined	Undetermined	Undetermined	Undetermined
PII	MIMAT0002830	hsa-miR-520f-3p	Undetermined	Undetermined	Undetermined	Undetermined	Undetermined	Undetermined	35.911938	Undetermined	Undetermined	Undetermined	Undetermined	Undetermined	Undetermined	Undetermined	Undetermined	Undetermined	Undetermined	Undetermined	Undetermined	Undetermined	Undetermined	Undetermined	35.911938	Undetermined	Undetermined	Undetermined	Undetermined	Undetermined	Undetermined	Undetermined	Undetermined	Undetermined	Undetermined	Undetermined	Undetermined	Undetermined	Undetermined	Undetermined	Undetermined	Undetermined	Undetermined	Undetermined	Undetermined	Undetermined	Undetermined	Undetermined	Undetermined
PII	MIMAT0004513	hsa-miR-101-5p	Undetermined	Undetermined	Undetermined	Undetermined	Undetermined	Undetermined	Undetermined	Undetermined	36.740566	Undetermined	Undetermined	Undetermined	34.84947	Undetermined	Undetermined	Undetermined	32.610054	Undetermined	Undetermined	Undetermined	Undetermined	35.802647	Undetermined	Undetermined	Undetermined	Undetermined	Undetermined	38.788876	Undetermined	Undetermined	35.448833	Undetermined	Undetermined	39.416943	Undetermined	35.558403	36.65761	Undetermined	36.67203	35.932056	Undetermined	Undetermined	Undetermined	Undetermined	Undetermined	Undetermined	Undetermined
PII	MIMAT0002834	hsa-miR-520a-3p	Undetermined	Undetermined	Undetermined	36.372463	Undetermined	Undetermined	37.069527	Undetermined	Undetermined	Undetermined	Undetermined	Undetermined	Undetermined	Undetermined	Undetermined	Undetermined	Undetermined	Undetermined	Undetermined	Undetermined	Undetermined	Undetermined	37.069527	Undetermined	Undetermined	Undetermined	Undetermined	Undetermined	Undetermined	Undetermined	Undetermined	Undetermined	Undetermined	Undetermined	Undetermined	Undetermined	Undetermined	Undetermined	Undetermined	Undetermined	Undetermined	Undetermined	Undetermined	Undetermined	Undetermined	Undetermined	Undetermined
PII	MIMAT0005917	hsa-miR-548m	Undetermined	Undetermined	Undetermined	Undetermined	Undetermined	Undetermined	Undetermined	Undetermined	Undetermined	Undetermined	Undetermined	Undetermined	Undetermined	Undetermined	Undetermined	Undetermined	Undetermined	Undetermined	Undetermined	Undetermined	Undetermined	Undetermined	Undetermined	Undetermined	Undetermined	Undetermined	Undetermined	Undetermined	Undetermined	Undetermined	Undetermined	Undetermined	Undetermined	Undetermined	Undetermined	Undetermined	Undetermined	Undetermined	Undetermined	Undetermined	Undetermined	Undetermined	Undetermined	Undetermined	Undetermined	Undetermined	Undetermined
PII	MIMAT0002851	hsa-miR-517-5p	Undetermined	Undetermined	Undetermined	Undetermined	Undetermined	Undetermined	Undetermined	Undetermined	Undetermined	Undetermined	Undetermined	Undetermined	Undetermined	Undetermined	Undetermined	Undetermined	Undetermined	Undetermined	Undetermined	Undetermined	Undetermined	42.622765	Undetermined	Undetermined	38.829575	Undetermined	Undetermined	Undetermined	40.71065	Undetermined	Undetermined	Undetermined	Undetermined	Undetermined	Undetermined	Undetermined	Undetermined	Undetermined	Undetermined	Undetermined	Undetermined	Undetermined	Undetermined	Undetermined	Undetermined	Undetermined	Undetermined
PII	MIMAT0001532	hsa-miR-448	Undetermined	Undetermined	Undetermined	Undetermined	Undetermined	Undetermined	Undetermined	Undetermined	Undetermined	Undetermined	Undetermined	Undetermined	Undetermined	Undetermined	Undetermined	Undetermined	Undetermined	Undetermined	Undetermined	Undetermined	Undetermined	Undetermined	Undetermined	Undetermined	Undetermined	Undetermined	Undetermined	Undetermined	Undetermined	Undetermined	Undetermined	Undetermined	Undetermined	Undetermined	Undetermined	Undetermined	Undetermined	Undetermined	Undetermined	Undetermined	Undetermined	Undetermined	Undetermined	Undetermined	Undetermined	Undetermined	Undetermined
PII	MIMAT0005794	hsa-miR-1296-5p	Undetermined	Undetermined	Undetermined	Undetermined	Undetermined	Undetermined	Undetermined	Undetermined	Undetermined	Undetermined	Undetermined	Undetermined	35.045414	Undetermined	Undetermined	Undetermined	Undetermined	Undetermined	Undetermined	Undetermined	Undetermined	Undetermined	Undetermined	Undetermined	37.10805	Undetermined	Undetermined	36.215836	Undetermined	Undetermined	Undetermined	Undetermined	Undetermined	Undetermined	Undetermined	Undetermined	Undetermined	Undetermined	35.483974	Undetermined	36.85421	Undetermined	Undetermined	Undetermined	Undetermined	Undetermined	Undetermined
PII	MIMAT0007399	hsa-miR-1537-3p	Undetermined	Undetermined	Undetermined	Undetermined	Undetermined	Undetermined	35.59799	Undetermined	Undetermined	38.718063	38.5572	Undetermined	33.72892	Undetermined	Undetermined	39.720375	Undetermined	Undetermined	Undetermined	41.855473	Undetermined	Undetermined	35.59799	Undetermined	35.302242	42.99533	Undetermined	Undetermined	Undetermined	34.75888	35.606853	Undetermined	Undetermined	Undetermined	Undetermined	Undetermined	Undetermined	37.685272	37.745396	35.555054	Undetermined	43.553658	Undetermined	Undetermined	37.595085	39.883797	Undetermined
PII	MIMAT0004970	hsa-miR-920	Undetermined	Undetermined	Undetermined	Undetermined	Undetermined	Undetermined	Undetermined	Undetermined	Undetermined	Undetermined	Undetermined	Undetermined	Undetermined	Undetermined	Undetermined	41.867382	Undetermined	Undetermined	Undetermined	Undetermined	Undetermined	Undetermined	Undetermined	Undetermined	Undetermined	Undetermined	Undetermined	Undetermined	Undetermined	Undetermined	39.372654	Undetermined	Undetermined	Undetermined	40.45911	Undetermined	Undetermined	Undetermined	Undetermined	Undetermined	Undetermined	Undetermined	Undetermined	Undetermined	Undetermined	Undetermined	Undetermined
PII	MIMAT0005899	hsa-miR-1247-5p	Undetermined	Undetermined	Undetermined	39.595802	Undetermined	Undetermined	35.39605	Undetermined	Undetermined	34.587864	Undetermined	Undetermined	Undetermined	35.652397	37.947414	Undetermined	34.95935	Undetermined	Undetermined	Undetermined	36.9586	37.89162	35.39605	Undetermined	35.54757	Undetermined	Undetermined	Undetermined	Undetermined	Undetermined	Undetermined	Undetermined	Undetermined	Undetermined	34.90735	Undetermined	Undetermined	34.67478	Undetermined	Undetermined	Undetermined	44.45645	Undetermined	Undetermined	Undetermined	Undetermined	Undetermined
PII	MIMAT0004492	hsa-miR-19b-2-5p	Undetermined	Undetermined	Undetermined	Undetermined	Undetermined	Undetermined	Undetermined	37.79458	Undetermined	Undetermined	Undetermined	Undetermined	Undetermined	Undetermined	Undetermined	Undetermined	Undetermined	Undetermined	Undetermined	Undetermined	39.585842	Undetermined	Undetermined	Undetermined	Undetermined	Undetermined	Undetermined	Undetermined	Undetermined	Undetermined	Undetermined	Undetermined	Undetermined	Undetermined	38.82676	Undetermined	40.368988	Undetermined	40.994087	Undetermined	Undetermined	Undetermined	Undetermined	Undetermined	Undetermined	Undetermined	Undetermined
PII	MIMAT0003222	hsa-miR-558	Undetermined	Undetermined	Undetermined	Undetermined	Undetermined	Undetermined	Undetermined	Undetermined	Undetermined	Undetermined	Undetermined	Undetermined	Undetermined	Undetermined	Undetermined	Undetermined	Undetermined	Undetermined	Undetermined	Undetermined	Undetermined	Undetermined	Undetermined	Undetermined	Undetermined	Undetermined	Undetermined	Undetermined	Undetermined	Undetermined	Undetermined	Undetermined	Undetermined	Undetermined	Undetermined	Undetermined	Undetermined	Undetermined	Undetermined	Undetermined	Undetermined	Undetermined	Undetermined	Undetermined	Undetermined	Undetermined	Undetermined
PII	MIMAT0004672	hsa-miR-106b-3p	Undetermined	Undetermined	41.511723	45.969757	35.982574	Undetermined	33.68692	39.920662	38.890556	33.697056	Undetermined	35.855778	33.588455	35.53309	39.546616	40.816414	31.765545	33.436783	33.808796	35.58621	35.448208	Undetermined	33.68692	35.26657	38.319656	40.153217	34.323532	35.76627	33.895214	Undetermined	34.25602	Undetermined	34.561855	34.26303	32.937237	Undetermined	34.687054	38.494743	35.565712	32.74108	Undetermined	34.91412	Undetermined	Undetermined	Undetermined	Undetermined	Undetermined
PII	MIMAT0005909	hsa-miR-1258	Undetermined	Undetermined	Undetermined	Undetermined	Undetermined	Undetermined	Undetermined	Undetermined	Undetermined	Undetermined	Undetermined	Undetermined	Undetermined	Undetermined	Undetermined	Undetermined	Undetermined	Undetermined	Undetermined	Undetermined	Undetermined	Undetermined	Undetermined	Undetermined	Undetermined	Undetermined	Undetermined	Undetermined	Undetermined	Undetermined	Undetermined	Undetermined	Undetermined	Undetermined	Undetermined	Undetermined	Undetermined	Undetermined	Undetermined	Undetermined	Undetermined	Undetermined	Undetermined	Undetermined	Undetermined	Undetermined	Undetermined
PII	MIMAT0003288	hsa-miR-619-3p	Undetermined	Undetermined	Undetermined	Undetermined	Undetermined	Undetermined	Undetermined	Undetermined	Undetermined	Undetermined	Undetermined	Undetermined	Undetermined	Undetermined	Undetermined	Undetermined	Undetermined	Undetermined	Undetermined	38.578175	Undetermined	Undetermined	Undetermined	Undetermined	Undetermined	Undetermined	Undetermined	Undetermined	Undetermined	Undetermined	Undetermined	Undetermined	Undetermined	Undetermined	Undetermined	Undetermined	Undetermined	Undetermined	Undetermined	Undetermined	Undetermined	Undetermined	Undetermined	42.555504	Undetermined	Undetermined	Undetermined
PII	MIMAT0000241	hsa-miR-208a-3p	Undetermined	Undetermined	Undetermined	Undetermined	Undetermined	Undetermined	Undetermined	Undetermined	Undetermined	Undetermined	Undetermined	Undetermined	Undetermined	Undetermined	Undetermined	Undetermined	Undetermined	Undetermined	Undetermined	Undetermined	Undetermined	Undetermined	Undetermined	Undetermined	Undetermined	Undetermined	Undetermined	Undetermined	Undetermined	Undetermined	Undetermined	Undetermined	Undetermined	Undetermined	Undetermined	Undetermined	Undetermined	Undetermined	Undetermined	Undetermined	Undetermined	Undetermined	39.3603	Undetermined	Undetermined	Undetermined	Undetermined
PII	MIMAT0000071	hsa-miR-17-3p	43.399124	Undetermined	Undetermined	39.047718	44.356964	Undetermined	36.66788	33.827255	34.33683	Undetermined	34.58948	Undetermined	32.47736	Undetermined	Undetermined	34.433437	31.416826	34.42828	Undetermined	Undetermined	39.925663	Undetermined	36.66788	33.888596	Undetermined	Undetermined	Undetermined	34.839	39.640263	Undetermined	34.659775	Undetermined	Undetermined	Undetermined	35.632133	Undetermined	32.35697	Undetermined	34.55333	33.020863	Undetermined	34.305058	Undetermined	Undetermined	Undetermined	Undetermined	Undetermined
PII	MIMAT0004606	hsa-miR-136-3p	34.825787	35.478714	Undetermined	Undetermined	Undetermined	Undetermined	33.899246	32.658077	33.576824	33.507984	Undetermined	33.628727	32.7765	Undetermined	Undetermined	33.389015	31.713514	33.773087	Undetermined	35.120045	Undetermined	Undetermined	33.899246	Undetermined	Undetermined	Undetermined	32.29264	33.9746	34.02074	Undetermined	31.416172	33.73216	30.900953	32.897377	Undetermined	33.349083	Undetermined	Undetermined	33.481785	Undetermined	Undetermined	Undetermined	Undetermined	Undetermined	Undetermined	Undetermined	Undetermined
PII	MIMAT0004950	hsa-miR-877-3p	Undetermined	43.34847	36.2917	42.491066	Undetermined	42.31165	Undetermined	36.2786	Undetermined	36.32904	Undetermined	36.967968	Undetermined	Undetermined	Undetermined	Undetermined	Undetermined	Undetermined	38.254536	36.65738	36.56697	37.34321	Undetermined	35.99828	Undetermined	42.834396	Undetermined	Undetermined	Undetermined	Undetermined	Undetermined	Undetermined	Undetermined	40.341213	41.91086	Undetermined	34.9569	28.946163	Undetermined	Undetermined	Undetermined	Undetermined	38.023384	42.656513	41.24631	Undetermined	37.772293
PII	MIMAT0004978	hsa-miR-935	Undetermined	Undetermined	Undetermined	Undetermined	Undetermined	Undetermined	Undetermined	39.920284	Undetermined	Undetermined	Undetermined	34.80506	Undetermined	Undetermined	Undetermined	Undetermined	Undetermined	Undetermined	Undetermined	36.822475	36.454834	Undetermined	Undetermined	Undetermined	Undetermined	Undetermined	Undetermined	Undetermined	Undetermined	Undetermined	Undetermined	Undetermined	Undetermined	Undetermined	Undetermined	Undetermined	Undetermined	31.563824	Undetermined	Undetermined	37.526707	Undetermined	Undetermined	Undetermined	Undetermined	Undetermined	Undetermined
PII	MIMAT0009198	hsa-miR-224-3p	Undetermined	Undetermined	Undetermined	Undetermined	Undetermined	Undetermined	Undetermined	35.199505	34.333523	Undetermined	Undetermined	Undetermined	33.36092	Undetermined	Undetermined	Undetermined	33.652134	Undetermined	Undetermined	Undetermined	Undetermined	Undetermined	Undetermined	Undetermined	Undetermined	Undetermined	43.550846	Undetermined	37.409756	Undetermined	34.554573	Undetermined	Undetermined	Undetermined	Undetermined	Undetermined	34.8538	33.824947	Undetermined	Undetermined	Undetermined	Undetermined	Undetermined	Undetermined	44.256485	Undetermined	Undetermined
PII	MIMAT0004807	hsa-miR-624-3p	Undetermined	Undetermined	Undetermined	Undetermined	Undetermined	Undetermined	Undetermined	Undetermined	Undetermined	Undetermined	Undetermined	Undetermined	Undetermined	Undetermined	Undetermined	Undetermined	Undetermined	Undetermined	Undetermined	Undetermined	Undetermined	Undetermined	Undetermined	Undetermined	Undetermined	Undetermined	Undetermined	Undetermined	Undetermined	Undetermined	Undetermined	Undetermined	Undetermined	Undetermined	Undetermined	Undetermined	Undetermined	Undetermined	Undetermined	Undetermined	Undetermined	Undetermined	Undetermined	Undetermined	Undetermined	Undetermined	Undetermined
PII	MIMAT0003882	hsa-miR-767-5p	Undetermined	Undetermined	Undetermined	Undetermined	Undetermined	Undetermined	Undetermined	Undetermined	Undetermined	Undetermined	Undetermined	Undetermined	Undetermined	Undetermined	Undetermined	Undetermined	Undetermined	Undetermined	Undetermined	Undetermined	Undetermined	Undetermined	Undetermined	Undetermined	Undetermined	Undetermined	Undetermined	Undetermined	Undetermined	Undetermined	Undetermined	Undetermined	Undetermined	Undetermined	Undetermined	Undetermined	Undetermined	Undetermined	Undetermined	Undetermined	Undetermined	Undetermined	Undetermined	Undetermined	Undetermined	Undetermined	Undetermined
PII	MIMAT0003223	hsa-miR-559	Undetermined	Undetermined	Undetermined	Undetermined	Undetermined	Undetermined	Undetermined	Undetermined	Undetermined	Undetermined	Undetermined	Undetermined	Undetermined	Undetermined	Undetermined	Undetermined	Undetermined	Undetermined	Undetermined	Undetermined	Undetermined	Undetermined	Undetermined	Undetermined	Undetermined	Undetermined	Undetermined	Undetermined	Undetermined	Undetermined	Undetermined	Undetermined	Undetermined	Undetermined	Undetermined	Undetermined	Undetermined	Undetermined	Undetermined	Undetermined	Undetermined	Undetermined	Undetermined	Undetermined	Undetermined	Undetermined	Undetermined
PII	MIMAT0009203	hsa-miR-449b-3p	Undetermined	Undetermined	Undetermined	Undetermined	Undetermined	Undetermined	Undetermined	Undetermined	Undetermined	Undetermined	Undetermined	36.936836	Undetermined	Undetermined	Undetermined	Undetermined	Undetermined	Undetermined	Undetermined	Undetermined	Undetermined	Undetermined	Undetermined	Undetermined	Undetermined	Undetermined	Undetermined	Undetermined	Undetermined	Undetermined	Undetermined	Undetermined	Undetermined	Undetermined	Undetermined	Undetermined	Undetermined	Undetermined	Undetermined	Undetermined	Undetermined	Undetermined	Undetermined	Undetermined	Undetermined	Undetermined	Undetermined
PII	MIMAT0009197	hsa-miR-205-3p	Undetermined	Undetermined	Undetermined	Undetermined	Undetermined	Undetermined	Undetermined	Undetermined	Undetermined	Undetermined	Undetermined	Undetermined	Undetermined	Undetermined	Undetermined	Undetermined	Undetermined	Undetermined	Undetermined	Undetermined	Undetermined	Undetermined	Undetermined	Undetermined	Undetermined	Undetermined	Undetermined	Undetermined	Undetermined	Undetermined	Undetermined	Undetermined	Undetermined	Undetermined	Undetermined	Undetermined	Undetermined	Undetermined	34.6465	Undetermined	Undetermined	Undetermined	Undetermined	Undetermined	Undetermined	Undetermined	Undetermined
PII	MIMAT0003272	hsa-miR-604	Undetermined	Undetermined	Undetermined	Undetermined	Undetermined	Undetermined	Undetermined	Undetermined	Undetermined	Undetermined	Undetermined	Undetermined	Undetermined	Undetermined	Undetermined	Undetermined	Undetermined	Undetermined	Undetermined	42.461014	Undetermined	Undetermined	Undetermined	Undetermined	39.523735	Undetermined	Undetermined	Undetermined	Undetermined	Undetermined	Undetermined	Undetermined	Undetermined	Undetermined	Undetermined	Undetermined	Undetermined	Undetermined	Undetermined	40.00143	Undetermined	Undetermined	Undetermined	Undetermined	Undetermined	Undetermined	Undetermined
PII	MIMAT0004680	hsa-miR-130b-5p	Undetermined	Undetermined	Undetermined	Undetermined	Undetermined	Undetermined	Undetermined	Undetermined	Undetermined	Undetermined	34.935905	Undetermined	36.589508	39.99953	Undetermined	Undetermined	34.82047	Undetermined	Undetermined	Undetermined	Undetermined	Undetermined	Undetermined	35.000435	Undetermined	Undetermined	Undetermined	Undetermined	Undetermined	Undetermined	36.883022	Undetermined	Undetermined	Undetermined	36.91955	Undetermined	35.03304	34.985126	Undetermined	Undetermined	Undetermined	Undetermined	Undetermined	Undetermined	35.905937	34.803883	Undetermined
PII	MIMAT0004609	hsa-miR-149-3p	Undetermined	Undetermined	Undetermined	Undetermined	Undetermined	Undetermined	Undetermined	Undetermined	Undetermined	Undetermined	Undetermined	Undetermined	Undetermined	Undetermined	Undetermined	Undetermined	Undetermined	Undetermined	Undetermined	Undetermined	Undetermined	Undetermined	Undetermined	Undetermined	Undetermined	Undetermined	Undetermined	Undetermined	Undetermined	Undetermined	36.714275	Undetermined	Undetermined	Undetermined	Undetermined	Undetermined	Undetermined	Undetermined	Undetermined	Undetermined	Undetermined	Undetermined	Undetermined	Undetermined	Undetermined	Undetermined	Undetermined
PII	MIMAT0005796	hsa-miR-1271-5p	Undetermined	41.016922	Undetermined	Undetermined	36.061886	Undetermined	Undetermined	Undetermined	Undetermined	Undetermined	Undetermined	Undetermined	33.951214	Undetermined	37.427765	37.614574	34.68034	35.918194	Undetermined	Undetermined	Undetermined	36.597538	Undetermined	Undetermined	36.89572	Undetermined	Undetermined	36.90976	Undetermined	Undetermined	Undetermined	Undetermined	Undetermined	Undetermined	36.491222	Undetermined	36.562813	34.88646	36.65942	Undetermined	Undetermined	36.623825	Undetermined	Undetermined	Undetermined	Undetermined	36.625053
PII	MIMAT0002867	hsa-miR-520h	Undetermined	Undetermined	Undetermined	Undetermined	Undetermined	Undetermined	34.2387	Undetermined	35.715	37.890774	Undetermined	Undetermined	39.02001	Undetermined	Undetermined	Undetermined	Undetermined	Undetermined	Undetermined	Undetermined	Undetermined	Undetermined	34.2387	Undetermined	Undetermined	Undetermined	Undetermined	Undetermined	Undetermined	Undetermined	Undetermined	Undetermined	Undetermined	Undetermined	Undetermined	Undetermined	Undetermined	Undetermined	Undetermined	Undetermined	Undetermined	Undetermined	Undetermined	Undetermined	Undetermined	Undetermined	Undetermined
PII	MIMAT0003886	hsa-miR-769-5p	Undetermined	Undetermined	Undetermined	Undetermined	Undetermined	Undetermined	38.660805	Undetermined	Undetermined	34.997166	34.528633	Undetermined	32.97351	36.404427	Undetermined	35.084297	33.12734	33.594807	Undetermined	Undetermined	Undetermined	Undetermined	38.660805	Undetermined	Undetermined	Undetermined	Undetermined	Undetermined	Undetermined	Undetermined	Undetermined	37.077568	Undetermined	Undetermined	Undetermined	Undetermined	33.872875	34.00691	35.963955	Undetermined	Undetermined	39.910137	Undetermined	Undetermined	Undetermined	Undetermined	Undetermined
PII	MIMAT0003280	hsa-miR-612	Undetermined	Undetermined	Undetermined	Undetermined	Undetermined	Undetermined	Undetermined	Undetermined	Undetermined	Undetermined	Undetermined	Undetermined	Undetermined	Undetermined	Undetermined	Undetermined	Undetermined	Undetermined	41.914654	Undetermined	Undetermined	Undetermined	Undetermined	Undetermined	Undetermined	Undetermined	Undetermined	Undetermined	Undetermined	Undetermined	Undetermined	Undetermined	Undetermined	Undetermined	Undetermined	Undetermined	Undetermined	Undetermined	Undetermined	Undetermined	Undetermined	Undetermined	Undetermined	Undetermined	Undetermined	Undetermined	Undetermined
PII	MIMAT0005592	hsa-miR-1237-3p	Undetermined	Undetermined	Undetermined	Undetermined	Undetermined	Undetermined	Undetermined	37.933228	Undetermined	Undetermined	Undetermined	Undetermined	38.8749	Undetermined	Undetermined	Undetermined	Undetermined	39.962086	Undetermined	Undetermined	Undetermined	Undetermined	Undetermined	Undetermined	Undetermined	Undetermined	Undetermined	Undetermined	Undetermined	Undetermined	39.940334	Undetermined	40.432983	Undetermined	Undetermined	Undetermined	Undetermined	Undetermined	Undetermined	Undetermined	Undetermined	Undetermined	Undetermined	Undetermined	Undetermined	Undetermined	Undetermined
PII	MIMAT0007881	hsa-miR-1908-5p	41.08275	40.567627	35.340828	Undetermined	Undetermined	Undetermined	37.42762	36.503128	34.981236	37.331985	36.22877	38.944946	37.461494	Undetermined	34.918125	35.58281	34.888317	36.352707	Undetermined	42.297688	33.993927	Undetermined	37.42762	39.614372	Undetermined	Undetermined	36.656357	35.567192	34.825336	Undetermined	Undetermined	Undetermined	42.55156	Undetermined	37.815636	Undetermined	33.930134	Undetermined	35.70157	39.351078	39.515358	38.63406	Undetermined	Undetermined	Undetermined	40.452534	Undetermined
PII	MIMAT0005911	hsa-miR-1260a	Undetermined	32.576496	34.58766	32.828342	34.447754	33.138496	30.985996	32.029663	31.933075	32.880104	33.76951	33.6688	33.473465	32.787144	Undetermined	31.626608	32.471542	Undetermined	31.796782	32.856895	32.4969	29.837227	30.985996	31.549326	31.28407	32.76045	Undetermined	35.278812	33.254353	33.058243	Undetermined	31.717594	Undetermined	Undetermined	33.090305	32.92471	31.542435	30.520872	33.825287	Undetermined	32.43575	32.321907	37.51494	Undetermined	35.658	32.905518	Undetermined
PII	MIMAT0000260	hsa-miR-182-3p	Undetermined	Undetermined	Undetermined	Undetermined	Undetermined	Undetermined	Undetermined	Undetermined	Undetermined	Undetermined	Undetermined	Undetermined	Undetermined	Undetermined	Undetermined	Undetermined	Undetermined	Undetermined	Undetermined	Undetermined	Undetermined	42.9488	Undetermined	Undetermined	Undetermined	Undetermined	Undetermined	Undetermined	Undetermined	Undetermined	36.87292	Undetermined	Undetermined	Undetermined	Undetermined	Undetermined	Undetermined	Undetermined	Undetermined	Undetermined	Undetermined	Undetermined	Undetermined	Undetermined	Undetermined	Undetermined	Undetermined
PII	MIMAT0022833	hsa-miR-365b-5p	Undetermined	Undetermined	Undetermined	Undetermined	Undetermined	Undetermined	Undetermined	Undetermined	Undetermined	Undetermined	Undetermined	Undetermined	Undetermined	Undetermined	Undetermined	Undetermined	Undetermined	Undetermined	Undetermined	Undetermined	Undetermined	Undetermined	Undetermined	Undetermined	Undetermined	Undetermined	Undetermined	Undetermined	Undetermined	Undetermined	Undetermined	Undetermined	Undetermined	Undetermined	Undetermined	Undetermined	Undetermined	Undetermined	Undetermined	Undetermined	Undetermined	Undetermined	Undetermined	Undetermined	Undetermined	Undetermined	Undetermined
PII	MIMAT0004778	hsa-miR-508-5p	Undetermined	Undetermined	Undetermined	Undetermined	Undetermined	Undetermined	Undetermined	Undetermined	Undetermined	Undetermined	Undetermined	Undetermined	Undetermined	Undetermined	Undetermined	Undetermined	Undetermined	Undetermined	Undetermined	Undetermined	Undetermined	Undetermined	Undetermined	Undetermined	Undetermined	Undetermined	Undetermined	Undetermined	Undetermined	Undetermined	Undetermined	Undetermined	Undetermined	Undetermined	Undetermined	Undetermined	Undetermined	Undetermined	Undetermined	Undetermined	Undetermined	Undetermined	Undetermined	Undetermined	Undetermined	Undetermined	Undetermined
PII	MIMAT0004819	hsa-miR-671-3p	Undetermined	Undetermined	Undetermined	Undetermined	Undetermined	Undetermined	Undetermined	Undetermined	Undetermined	Undetermined	Undetermined	Undetermined	Undetermined	Undetermined	Undetermined	37.44723	Undetermined	36.629246	Undetermined	Undetermined	Undetermined	Undetermined	Undetermined	Undetermined	Undetermined	Undetermined	Undetermined	Undetermined	Undetermined	Undetermined	Undetermined	Undetermined	Undetermined	39.86125	Undetermined	Undetermined	Undetermined	Undetermined	Undetermined	Undetermined	Undetermined	Undetermined	Undetermined	Undetermined	Undetermined	Undetermined	Undetermined
PII	MIMAT0004984	hsa-miR-941	Undetermined	Undetermined	Undetermined	Undetermined	Undetermined	Undetermined	Undetermined	Undetermined	Undetermined	34.465492	Undetermined	35.063137	Undetermined	Undetermined	Undetermined	Undetermined	34.127728	35.86384	Undetermined	37.768353	Undetermined	Undetermined	Undetermined	Undetermined	Undetermined	35.312977	Undetermined	35.70612	Undetermined	39.460457	Undetermined	Undetermined	38.31174	Undetermined	35.269066	Undetermined	36.91791	Undetermined	Undetermined	Undetermined	Undetermined	Undetermined	Undetermined	Undetermined	Undetermined	Undetermined	Undetermined
PII	MIMAT0004587	hsa-miR-23b-5p	Undetermined	Undetermined	Undetermined	Undetermined	Undetermined	Undetermined	Undetermined	Undetermined	Undetermined	Undetermined	Undetermined	Undetermined	34.568455	Undetermined	Undetermined	Undetermined	33.2497	Undetermined	Undetermined	Undetermined	Undetermined	Undetermined	Undetermined	Undetermined	Undetermined	Undetermined	34.357533	34.922813	Undetermined	Undetermined	Undetermined	Undetermined	33.071987	Undetermined	Undetermined	Undetermined	Undetermined	Undetermined	Undetermined	Undetermined	Undetermined	Undetermined	Undetermined	Undetermined	Undetermined	Undetermined	Undetermined
PII	MIMAT0003259	hsa-miR-591	Undetermined	Undetermined	Undetermined	Undetermined	Undetermined	Undetermined	Undetermined	Undetermined	Undetermined	Undetermined	Undetermined	Undetermined	Undetermined	Undetermined	Undetermined	Undetermined	Undetermined	Undetermined	Undetermined	Undetermined	Undetermined	Undetermined	Undetermined	Undetermined	Undetermined	Undetermined	Undetermined	Undetermined	Undetermined	Undetermined	Undetermined	Undetermined	Undetermined	Undetermined	Undetermined	Undetermined	Undetermined	Undetermined	Undetermined	Undetermined	Undetermined	Undetermined	Undetermined	Undetermined	Undetermined	Undetermined	Undetermined
PII	MIMAT0004500	hsa-miR-26b-3p	Undetermined	Undetermined	39.46036	36.893566	Undetermined	Undetermined	37.992447	37.616676	Undetermined	41.06198	Undetermined	36.39375	34.73407	Undetermined	Undetermined	35.66657	38.55839	38.600693	39.781673	Undetermined	Undetermined	36.516045	37.992447	34.804497	Undetermined	Undetermined	Undetermined	37.74311	36.7084	Undetermined	35.615395	Undetermined	Undetermined	Undetermined	35.567833	Undetermined	34.544983	34.200138	35.637756	36.588818	Undetermined	35.678936	35.873966	Undetermined	Undetermined	Undetermined	Undetermined
PII	MIMAT0002837	hsa-miR-519b-3p	Undetermined	Undetermined	Undetermined	39.83979	Undetermined	Undetermined	36.011852	35.832592	Undetermined	40.491364	Undetermined	Undetermined	37.521477	Undetermined	Undetermined	40.556072	Undetermined	Undetermined	39.667908	44.71279	37.6489	Undetermined	36.011852	Undetermined	Undetermined	Undetermined	Undetermined	Undetermined	Undetermined	Undetermined	Undetermined	Undetermined	Undetermined	Undetermined	Undetermined	Undetermined	Undetermined	38.609005	Undetermined	Undetermined	Undetermined	Undetermined	Undetermined	Undetermined	Undetermined	Undetermined	Undetermined
PII	MIMAT0004551	hsa-miR-30d-3p	37.984936	36.866337	Undetermined	36.08201	Undetermined	Undetermined	Undetermined	Undetermined	39.832508	Undetermined	Undetermined	Undetermined	Undetermined	38.55671	Undetermined	42.001263	Undetermined	39.7532	Undetermined	Undetermined	Undetermined	Undetermined	Undetermined	Undetermined	Undetermined	Undetermined	Undetermined	Undetermined	Undetermined	Undetermined	Undetermined	Undetermined	35.930286	38.550922	Undetermined	Undetermined	35.50252	35.861736	Undetermined	Undetermined	Undetermined	36.573895	37.697437	Undetermined	Undetermined	Undetermined	35.987213
PII	MIMAT0005456	hsa-miR-518d-5p	Undetermined	Undetermined	Undetermined	Undetermined	Undetermined	Undetermined	38.830345	Undetermined	37.46713	39.784634	Undetermined	37.33874	Undetermined	Undetermined	37.622448	40.72462	Undetermined	Undetermined	36.54796	Undetermined	Undetermined	42.624413	38.830345	Undetermined	Undetermined	Undetermined	Undetermined	Undetermined	Undetermined	Undetermined	40.560215	Undetermined	Undetermined	Undetermined	Undetermined	Undetermined	Undetermined	Undetermined	Undetermined	Undetermined	Undetermined	Undetermined	Undetermined	42.689728	Undetermined	Undetermined	Undetermined
PII	MIMAT0022695	hsa-miR-212-5p	Undetermined	Undetermined	Undetermined	Undetermined	Undetermined	Undetermined	Undetermined	Undetermined	Undetermined	Undetermined	Undetermined	Undetermined	Undetermined	Undetermined	Undetermined	Undetermined	Undetermined	Undetermined	Undetermined	Undetermined	Undetermined	Undetermined	Undetermined	Undetermined	Undetermined	Undetermined	Undetermined	Undetermined	Undetermined	Undetermined	Undetermined	Undetermined	Undetermined	Undetermined	Undetermined	Undetermined	Undetermined	Undetermined	Undetermined	Undetermined	Undetermined	Undetermined	Undetermined	Undetermined	Undetermined	Undetermined	Undetermined
PII	MIMAT0002825	hsa-miR-520e	Undetermined	Undetermined	Undetermined	37.913696	Undetermined	Undetermined	37.037483	Undetermined	Undetermined	Undetermined	Undetermined	Undetermined	Undetermined	Undetermined	Undetermined	Undetermined	Undetermined	Undetermined	40.549347	Undetermined	Undetermined	Undetermined	37.037483	Undetermined	Undetermined	Undetermined	Undetermined	Undetermined	Undetermined	Undetermined	Undetermined	Undetermined	Undetermined	Undetermined	Undetermined	Undetermined	Undetermined	Undetermined	Undetermined	Undetermined	Undetermined	Undetermined	Undetermined	Undetermined	Undetermined	Undetermined	Undetermined
PII	MIMAT0003316	hsa-miR-646	Undetermined	Undetermined	Undetermined	Undetermined	Undetermined	Undetermined	Undetermined	Undetermined	Undetermined	Undetermined	Undetermined	Undetermined	Undetermined	Undetermined	Undetermined	Undetermined	Undetermined	Undetermined	Undetermined	Undetermined	Undetermined	Undetermined	Undetermined	Undetermined	Undetermined	Undetermined	Undetermined	Undetermined	Undetermined	Undetermined	Undetermined	Undetermined	Undetermined	36.93251	Undetermined	Undetermined	Undetermined	Undetermined	Undetermined	Undetermined	Undetermined	Undetermined	Undetermined	Undetermined	Undetermined	Undetermined	Undetermined
PII	MIMAT0002829	hsa-miR-519e-3p	Undetermined	Undetermined	Undetermined	41.676315	Undetermined	Undetermined	34.859882	Undetermined	Undetermined	Undetermined	38.559586	Undetermined	Undetermined	41.971905	Undetermined	Undetermined	Undetermined	37.102104	Undetermined	Undetermined	Undetermined	Undetermined	34.859882	Undetermined	Undetermined	Undetermined	Undetermined	Undetermined	Undetermined	Undetermined	Undetermined	Undetermined	Undetermined	Undetermined	Undetermined	Undetermined	Undetermined	Undetermined	Undetermined	Undetermined	Undetermined	Undetermined	Undetermined	Undetermined	Undetermined	Undetermined	Undetermined
PII	MIMAT0003295	hsa-miR-626	Undetermined	Undetermined	Undetermined	Undetermined	Undetermined	Undetermined	Undetermined	Undetermined	Undetermined	Undetermined	Undetermined	Undetermined	Undetermined	Undetermined	Undetermined	Undetermined	Undetermined	Undetermined	Undetermined	Undetermined	Undetermined	Undetermined	Undetermined	Undetermined	Undetermined	Undetermined	Undetermined	Undetermined	Undetermined	Undetermined	Undetermined	Undetermined	Undetermined	Undetermined	Undetermined	Undetermined	Undetermined	Undetermined	Undetermined	Undetermined	Undetermined	Undetermined	Undetermined	Undetermined	Undetermined	Undetermined	Undetermined
PII	MIMAT0004499	hsa-miR-26a-1-3p	Undetermined	Undetermined	Undetermined	Undetermined	Undetermined	Undetermined	Undetermined	Undetermined	Undetermined	Undetermined	Undetermined	Undetermined	35.408173	Undetermined	Undetermined	Undetermined	Undetermined	Undetermined	Undetermined	Undetermined	Undetermined	Undetermined	Undetermined	Undetermined	Undetermined	Undetermined	Undetermined	Undetermined	Undetermined	Undetermined	Undetermined	Undetermined	Undetermined	Undetermined	35.60292	Undetermined	Undetermined	Undetermined	Undetermined	Undetermined	Undetermined	Undetermined	Undetermined	Undetermined	Undetermined	Undetermined	Undetermined
PII	MIMAT0004929	hsa-miR-190b	42.879498	Undetermined	44.72194	42.08378	Undetermined	40.95479	Undetermined	Undetermined	Undetermined	Undetermined	34.885468	Undetermined	Undetermined	Undetermined	Undetermined	Undetermined	Undetermined	Undetermined	35.692444	Undetermined	Undetermined	38.04032	Undetermined	Undetermined	Undetermined	Undetermined	Undetermined	Undetermined	36.712547	Undetermined	36.51678	Undetermined	35.346252	Undetermined	Undetermined	Undetermined	37.7881	Undetermined	Undetermined	43.410957	Undetermined	Undetermined	Undetermined	Undetermined	Undetermined	Undetermined	Undetermined
PII	MIMAT0007349	hsa-miR-1471	37.259598	42.48043	Undetermined	Undetermined	Undetermined	Undetermined	Undetermined	Undetermined	37.403797	38.68366	Undetermined	Undetermined	39.90765	39.80614	41.28754	36.80397	Undetermined	Undetermined	36.54603	40.501797	41.80606	38.062134	Undetermined	Undetermined	Undetermined	Undetermined	Undetermined	38.735878	38.316837	Undetermined	38.396614	Undetermined	Undetermined	Undetermined	Undetermined	Undetermined	Undetermined	Undetermined	Undetermined	39.658867	41.091854	42.451263	37.812134	37.515675	39.272762	39.95374	Undetermined
PII	MIMAT0005889	hsa-miR-548l	Undetermined	Undetermined	Undetermined	Undetermined	Undetermined	Undetermined	Undetermined	Undetermined	Undetermined	Undetermined	Undetermined	Undetermined	33.924908	Undetermined	Undetermined	Undetermined	Undetermined	Undetermined	Undetermined	Undetermined	Undetermined	Undetermined	Undetermined	Undetermined	Undetermined	Undetermined	Undetermined	Undetermined	Undetermined	41.536694	Undetermined	Undetermined	Undetermined	Undetermined	Undetermined	Undetermined	34.567787	Undetermined	Undetermined	Undetermined	Undetermined	Undetermined	Undetermined	Undetermined	Undetermined	Undetermined	Undetermined
PII	MIMAT0003252	hsa-miR-586	Undetermined	Undetermined	Undetermined	Undetermined	Undetermined	Undetermined	Undetermined	Undetermined	Undetermined	Undetermined	Undetermined	Undetermined	Undetermined	Undetermined	Undetermined	Undetermined	Undetermined	Undetermined	Undetermined	Undetermined	Undetermined	Undetermined	Undetermined	Undetermined	Undetermined	Undetermined	Undetermined	Undetermined	Undetermined	Undetermined	Undetermined	Undetermined	Undetermined	Undetermined	Undetermined	Undetermined	Undetermined	Undetermined	Undetermined	Undetermined	Undetermined	Undetermined	Undetermined	Undetermined	Undetermined	Undetermined	Undetermined
PII	MIMAT0007402	hsa-miR-103b	Undetermined	43.760822	Undetermined	Undetermined	Undetermined	Undetermined	Undetermined	Undetermined	Undetermined	Undetermined	Undetermined	Undetermined	Undetermined	Undetermined	Undetermined	Undetermined	Undetermined	Undetermined	Undetermined	42.266426	Undetermined	Undetermined	Undetermined	Undetermined	Undetermined	Undetermined	Undetermined	Undetermined	Undetermined	Undetermined	Undetermined	Undetermined	Undetermined	Undetermined	Undetermined	Undetermined	Undetermined	Undetermined	Undetermined	Undetermined	Undetermined	Undetermined	Undetermined	Undetermined	Undetermined	Undetermined	Undetermined
PII	MIMAT0002804	hsa-miR-488-5p	Undetermined	Undetermined	Undetermined	Undetermined	Undetermined	Undetermined	Undetermined	Undetermined	Undetermined	Undetermined	Undetermined	Undetermined	Undetermined	Undetermined	Undetermined	Undetermined	Undetermined	Undetermined	Undetermined	Undetermined	Undetermined	Undetermined	Undetermined	Undetermined	Undetermined	Undetermined	Undetermined	Undetermined	Undetermined	Undetermined	Undetermined	Undetermined	Undetermined	Undetermined	Undetermined	Undetermined	Undetermined	Undetermined	Undetermined	Undetermined	Undetermined	Undetermined	Undetermined	Undetermined	Undetermined	Undetermined	Undetermined
PII	MIMAT0004548	hsa-miR-129-1-3p	Undetermined	Undetermined	Undetermined	Undetermined	Undetermined	Undetermined	Undetermined	Undetermined	Undetermined	Undetermined	Undetermined	Undetermined	Undetermined	Undetermined	Undetermined	Undetermined	Undetermined	Undetermined	Undetermined	Undetermined	Undetermined	Undetermined	Undetermined	Undetermined	Undetermined	Undetermined	Undetermined	Undetermined	Undetermined	Undetermined	Undetermined	Undetermined	Undetermined	Undetermined	Undetermined	Undetermined	Undetermined	Undetermined	Undetermined	Undetermined	Undetermined	Undetermined	Undetermined	Undetermined	Undetermined	36.709442	Undetermined
PII	MIMAT0004543	hsa-miR-192-3p	Undetermined	Undetermined	Undetermined	Undetermined	Undetermined	Undetermined	34.446964	Undetermined	Undetermined	Undetermined	Undetermined	Undetermined	Undetermined	Undetermined	Undetermined	Undetermined	Undetermined	Undetermined	Undetermined	Undetermined	Undetermined	Undetermined	34.446964	34.63533	Undetermined	Undetermined	Undetermined	Undetermined	Undetermined	Undetermined	Undetermined	Undetermined	Undetermined	Undetermined	Undetermined	Undetermined	41.914654	40.00007	Undetermined	Undetermined	Undetermined	Undetermined	Undetermined	Undetermined	Undetermined	Undetermined	Undetermined
PII	MIMAT0003302	hsa-miR-632	35.541443	36.92198	35.656765	34.93351	36.524235	Undetermined	32.46632	33.251812	31.727545	33.821896	33.325466	32.744995	31.854792	34.952297	32.381973	32.464203	32.281563	31.531607	37.257446	37.726032	35.988644	36.26326	32.46632	36.914654	36.70735	40.909927	35.627235	41.94097	35.767582	36.85992	37.53876	36.043118	36.272163	36.876102	41.702652	41.5145	39.6034	40.777878	Undetermined	39.274815	36.055046	35.943817	Undetermined	Undetermined	43.67656	32.210114	39.15029
PII	MIMAT0004558	hsa-miR-181a-2-3p	Undetermined	Undetermined	Undetermined	Undetermined	Undetermined	Undetermined	36.84732	Undetermined	Undetermined	Undetermined	Undetermined	35.34539	37.772556	Undetermined	Undetermined	Undetermined	37.695107	Undetermined	Undetermined	Undetermined	Undetermined	Undetermined	36.84732	Undetermined	34.974648	Undetermined	34.778347	Undetermined	Undetermined	Undetermined	Undetermined	Undetermined	Undetermined	39.937405	34.69011	Undetermined	Undetermined	36.69669	38.35908	Undetermined	Undetermined	34.85901	Undetermined	Undetermined	Undetermined	Undetermined	Undetermined
PII	MIMAT0007883	hsa-miR-1909-3p	Undetermined	Undetermined	Undetermined	Undetermined	Undetermined	Undetermined	Undetermined	Undetermined	Undetermined	Undetermined	Undetermined	Undetermined	Undetermined	Undetermined	Undetermined	Undetermined	Undetermined	Undetermined	Undetermined	37.536777	41.98851	Undetermined	Undetermined	38.72229	42.414955	Undetermined	Undetermined	Undetermined	Undetermined	Undetermined	Undetermined	Undetermined	Undetermined	Undetermined	Undetermined	Undetermined	Undetermined	Undetermined	Undetermined	Undetermined	Undetermined	Undetermined	Undetermined	Undetermined	Undetermined	Undetermined	Undetermined
PII	MIMAT0003238	hsa-miR-573	Undetermined	Undetermined	Undetermined	Undetermined	Undetermined	Undetermined	Undetermined	Undetermined	Undetermined	Undetermined	Undetermined	Undetermined	Undetermined	Undetermined	Undetermined	Undetermined	Undetermined	Undetermined	Undetermined	Undetermined	Undetermined	Undetermined	Undetermined	Undetermined	Undetermined	Undetermined	Undetermined	Undetermined	Undetermined	Undetermined	Undetermined	Undetermined	Undetermined	Undetermined	Undetermined	Undetermined	Undetermined	Undetermined	Undetermined	Undetermined	Undetermined	Undetermined	Undetermined	Undetermined	Undetermined	Undetermined	Undetermined
PII	MIMAT0004685	hsa-miR-302d-5p	39.863247	Undetermined	Undetermined	Undetermined	Undetermined	Undetermined	Undetermined	Undetermined	Undetermined	Undetermined	Undetermined	Undetermined	Undetermined	Undetermined	40.48304	Undetermined	Undetermined	Undetermined	Undetermined	Undetermined	Undetermined	Undetermined	Undetermined	Undetermined	Undetermined	Undetermined	Undetermined	Undetermined	Undetermined	Undetermined	Undetermined	Undetermined	Undetermined	Undetermined	Undetermined	Undetermined	Undetermined	Undetermined	Undetermined	Undetermined	Undetermined	Undetermined	Undetermined	Undetermined	Undetermined	Undetermined	Undetermined
PII	MIMAT0004671	hsa-miR-194-3p	Undetermined	Undetermined	Undetermined	Undetermined	36.874043	Undetermined	39.8544	Undetermined	Undetermined	42.59912	Undetermined	Undetermined	Undetermined	Undetermined	Undetermined	42.493496	36.890945	Undetermined	Undetermined	Undetermined	Undetermined	Undetermined	39.8544	Undetermined	Undetermined	Undetermined	Undetermined	Undetermined	Undetermined	Undetermined	Undetermined	Undetermined	Undetermined	Undetermined	Undetermined	43.642345	Undetermined	Undetermined	Undetermined	Undetermined	Undetermined	Undetermined	Undetermined	Undetermined	Undetermined	35.574924	Undetermined
PII	MIMAT0000714	hsa-miR-302b-5p	Undetermined	Undetermined	Undetermined	Undetermined	Undetermined	Undetermined	Undetermined	Undetermined	Undetermined	Undetermined	Undetermined	Undetermined	Undetermined	Undetermined	Undetermined	Undetermined	Undetermined	Undetermined	Undetermined	Undetermined	Undetermined	Undetermined	Undetermined	Undetermined	Undetermined	Undetermined	Undetermined	Undetermined	Undetermined	Undetermined	Undetermined	Undetermined	Undetermined	Undetermined	Undetermined	Undetermined	Undetermined	Undetermined	Undetermined	Undetermined	Undetermined	Undetermined	Undetermined	Undetermined	Undetermined	Undetermined	Undetermined
PII	MIMAT0004794	hsa-miR-551b-5p	Undetermined	Undetermined	Undetermined	Undetermined	Undetermined	Undetermined	Undetermined	Undetermined	Undetermined	42.38234	Undetermined	Undetermined	39.198654	Undetermined	Undetermined	40.72218	Undetermined	Undetermined	Undetermined	Undetermined	Undetermined	41.529976	Undetermined	Undetermined	Undetermined	42.02928	Undetermined	Undetermined	Undetermined	Undetermined	Undetermined	38.25893	42.732857	Undetermined	38.18859	Undetermined	39.530704	Undetermined	Undetermined	37.408672	37.987457	Undetermined	40.64014	Undetermined	Undetermined	Undetermined	Undetermined
PII	MIMAT0003305	hsa-miR-635	Undetermined	Undetermined	Undetermined	Undetermined	Undetermined	Undetermined	Undetermined	Undetermined	Undetermined	Undetermined	Undetermined	Undetermined	Undetermined	Undetermined	Undetermined	Undetermined	Undetermined	Undetermined	Undetermined	Undetermined	Undetermined	Undetermined	Undetermined	Undetermined	Undetermined	Undetermined	Undetermined	Undetermined	Undetermined	Undetermined	Undetermined	Undetermined	Undetermined	Undetermined	Undetermined	Undetermined	Undetermined	Undetermined	Undetermined	Undetermined	Undetermined	Undetermined	Undetermined	Undetermined	Undetermined	Undetermined	Undetermined
PII	MIMAT0002864	hsa-miR-518d-3p	Undetermined	Undetermined	Undetermined	Undetermined	Undetermined	Undetermined	Undetermined	Undetermined	Undetermined	Undetermined	Undetermined	Undetermined	Undetermined	Undetermined	Undetermined	Undetermined	Undetermined	Undetermined	Undetermined	Undetermined	Undetermined	Undetermined	Undetermined	Undetermined	Undetermined	Undetermined	Undetermined	Undetermined	Undetermined	Undetermined	Undetermined	Undetermined	Undetermined	Undetermined	Undetermined	Undetermined	Undetermined	Undetermined	Undetermined	Undetermined	Undetermined	Undetermined	Undetermined	Undetermined	Undetermined	Undetermined	Undetermined
PII	MIMAT0003234	hsa-miR-569	Undetermined	Undetermined	Undetermined	Undetermined	Undetermined	Undetermined	Undetermined	Undetermined	Undetermined	Undetermined	Undetermined	Undetermined	Undetermined	Undetermined	Undetermined	Undetermined	Undetermined	Undetermined	Undetermined	Undetermined	Undetermined	Undetermined	Undetermined	Undetermined	Undetermined	Undetermined	Undetermined	Undetermined	Undetermined	Undetermined	Undetermined	Undetermined	Undetermined	Undetermined	Undetermined	Undetermined	Undetermined	Undetermined	Undetermined	Undetermined	Undetermined	Undetermined	Undetermined	Undetermined	Undetermined	Undetermined	Undetermined
PII	MIMAT0004592	hsa-miR-125b-1-3p	Undetermined	Undetermined	Undetermined	Undetermined	Undetermined	Undetermined	Undetermined	Undetermined	Undetermined	Undetermined	Undetermined	Undetermined	Undetermined	Undetermined	Undetermined	Undetermined	Undetermined	Undetermined	Undetermined	Undetermined	Undetermined	Undetermined	Undetermined	Undetermined	Undetermined	Undetermined	Undetermined	Undetermined	Undetermined	Undetermined	Undetermined	Undetermined	Undetermined	Undetermined	Undetermined	Undetermined	Undetermined	Undetermined	Undetermined	36.201626	Undetermined	Undetermined	Undetermined	Undetermined	Undetermined	Undetermined	Undetermined
PII	MIMAT0004566	hsa-miR-218-2-3p	Undetermined	Undetermined	Undetermined	Undetermined	Undetermined	Undetermined	Undetermined	Undetermined	Undetermined	Undetermined	Undetermined	Undetermined	Undetermined	Undetermined	Undetermined	Undetermined	Undetermined	Undetermined	Undetermined	Undetermined	Undetermined	Undetermined	Undetermined	Undetermined	Undetermined	Undetermined	Undetermined	Undetermined	Undetermined	Undetermined	Undetermined	Undetermined	Undetermined	Undetermined	Undetermined	Undetermined	Undetermined	Undetermined	Undetermined	Undetermined	Undetermined	Undetermined	Undetermined	Undetermined	Undetermined	Undetermined	Undetermined
PII	MIMAT0002832	hsa-miR-519c-3p	Undetermined	Undetermined	Undetermined	41.650326	Undetermined	Undetermined	34.414803	Undetermined	Undetermined	Undetermined	Undetermined	Undetermined	35.55124	Undetermined	Undetermined	Undetermined	Undetermined	35.62562	38.727715	Undetermined	Undetermined	Undetermined	34.414803	Undetermined	Undetermined	Undetermined	Undetermined	Undetermined	Undetermined	Undetermined	Undetermined	Undetermined	Undetermined	Undetermined	Undetermined	Undetermined	Undetermined	Undetermined	Undetermined	Undetermined	Undetermined	Undetermined	Undetermined	Undetermined	Undetermined	Undetermined	Undetermined
PII	MIMAT0003217	hsa-miR-554	Undetermined	Undetermined	Undetermined	Undetermined	Undetermined	Undetermined	39.875423	Undetermined	Undetermined	Undetermined	Undetermined	Undetermined	Undetermined	Undetermined	Undetermined	Undetermined	Undetermined	Undetermined	Undetermined	Undetermined	Undetermined	Undetermined	39.875423	Undetermined	Undetermined	Undetermined	Undetermined	Undetermined	Undetermined	Undetermined	Undetermined	Undetermined	Undetermined	Undetermined	Undetermined	Undetermined	Undetermined	39.390663	Undetermined	Undetermined	Undetermined	Undetermined	Undetermined	Undetermined	Undetermined	Undetermined	Undetermined
PII	MIMAT0004981	hsa-miR-938	Undetermined	Undetermined	Undetermined	Undetermined	Undetermined	Undetermined	Undetermined	Undetermined	Undetermined	Undetermined	Undetermined	Undetermined	Undetermined	Undetermined	Undetermined	Undetermined	Undetermined	Undetermined	Undetermined	Undetermined	Undetermined	Undetermined	Undetermined	Undetermined	Undetermined	Undetermined	Undetermined	Undetermined	Undetermined	Undetermined	Undetermined	Undetermined	Undetermined	Undetermined	Undetermined	Undetermined	Undetermined	Undetermined	Undetermined	Undetermined	Undetermined	Undetermined	Undetermined	Undetermined	Undetermined	Undetermined	Undetermined
PII	MIMAT0005894	hsa-miR-1243	Undetermined	Undetermined	Undetermined	Undetermined	Undetermined	Undetermined	Undetermined	Undetermined	Undetermined	Undetermined	Undetermined	Undetermined	Undetermined	Undetermined	Undetermined	Undetermined	Undetermined	Undetermined	Undetermined	Undetermined	Undetermined	Undetermined	Undetermined	Undetermined	Undetermined	Undetermined	Undetermined	Undetermined	Undetermined	Undetermined	Undetermined	Undetermined	Undetermined	Undetermined	Undetermined	Undetermined	Undetermined	Undetermined	Undetermined	Undetermined	Undetermined	Undetermined	Undetermined	Undetermined	Undetermined	Undetermined	Undetermined
PII	MIMAT0004927	hsa-miR-708-3p	Undetermined	Undetermined	Undetermined	Undetermined	Undetermined	Undetermined	39.97754	Undetermined	Undetermined	41.691635	Undetermined	Undetermined	Undetermined	Undetermined	Undetermined	Undetermined	Undetermined	Undetermined	Undetermined	Undetermined	43.36707	38.725708	39.97754	Undetermined	Undetermined	38.917053	Undetermined	Undetermined	40.536762	Undetermined	Undetermined	Undetermined	Undetermined	Undetermined	Undetermined	Undetermined	Undetermined	37.70461	Undetermined	Undetermined	Undetermined	36.95411	Undetermined	Undetermined	Undetermined	Undetermined	37.011074
PII	MIMAT0005798	hsa-miR-1185-5p	Undetermined	Undetermined	Undetermined	Undetermined	Undetermined	Undetermined	Undetermined	Undetermined	Undetermined	Undetermined	Undetermined	Undetermined	Undetermined	Undetermined	Undetermined	Undetermined	Undetermined	Undetermined	Undetermined	Undetermined	Undetermined	Undetermined	Undetermined	Undetermined	Undetermined	Undetermined	Undetermined	Undetermined	Undetermined	Undetermined	Undetermined	Undetermined	33.885715	Undetermined	Undetermined	Undetermined	Undetermined	Undetermined	Undetermined	Undetermined	Undetermined	Undetermined	Undetermined	Undetermined	Undetermined	35.445274	Undetermined
PII	MIMAT0002823	hsa-miR-512-3p	Undetermined	Undetermined	Undetermined	Undetermined	Undetermined	Undetermined	33.941437	Undetermined	Undetermined	Undetermined	Undetermined	Undetermined	Undetermined	36.79067	Undetermined	Undetermined	Undetermined	Undetermined	Undetermined	Undetermined	Undetermined	Undetermined	33.941437	Undetermined	Undetermined	Undetermined	Undetermined	Undetermined	Undetermined	Undetermined	38.946686	Undetermined	Undetermined	Undetermined	Undetermined	Undetermined	Undetermined	Undetermined	Undetermined	Undetermined	Undetermined	Undetermined	Undetermined	Undetermined	Undetermined	Undetermined	Undetermined
PII	MIMAT0003253	hsa-miR-587	Undetermined	Undetermined	34.901184	Undetermined	Undetermined	Undetermined	Undetermined	Undetermined	Undetermined	Undetermined	34.76763	Undetermined	Undetermined	Undetermined	Undetermined	Undetermined	Undetermined	Undetermined	34.416985	Undetermined	Undetermined	Undetermined	Undetermined	Undetermined	Undetermined	Undetermined	Undetermined	Undetermined	Undetermined	Undetermined	Undetermined	Undetermined	43.02815	Undetermined	Undetermined	Undetermined	Undetermined	Undetermined	Undetermined	Undetermined	Undetermined	Undetermined	Undetermined	Undetermined	33.961536	Undetermined	Undetermined
PII	MIMAT0003271	hsa-miR-603	Undetermined	Undetermined	Undetermined	Undetermined	Undetermined	Undetermined	Undetermined	Undetermined	Undetermined	Undetermined	Undetermined	Undetermined	Undetermined	Undetermined	Undetermined	Undetermined	Undetermined	Undetermined	Undetermined	Undetermined	Undetermined	Undetermined	Undetermined	Undetermined	Undetermined	Undetermined	Undetermined	Undetermined	Undetermined	Undetermined	Undetermined	Undetermined	Undetermined	Undetermined	Undetermined	Undetermined	Undetermined	Undetermined	Undetermined	Undetermined	Undetermined	Undetermined	Undetermined	Undetermined	Undetermined	Undetermined	Undetermined
PII	MIMAT0005829	hsa-miR-1184	Undetermined	Undetermined	Undetermined	Undetermined	Undetermined	Undetermined	Undetermined	Undetermined	Undetermined	Undetermined	Undetermined	Undetermined	Undetermined	Undetermined	Undetermined	Undetermined	Undetermined	Undetermined	Undetermined	Undetermined	Undetermined	Undetermined	Undetermined	Undetermined	Undetermined	Undetermined	Undetermined	Undetermined	Undetermined	Undetermined	Undetermined	Undetermined	Undetermined	Undetermined	Undetermined	Undetermined	Undetermined	Undetermined	Undetermined	Undetermined	Undetermined	Undetermined	Undetermined	Undetermined	40.04192	Undetermined	Undetermined
PII	MIMAT0004493	hsa-miR-20a-3p	Undetermined	Undetermined	Undetermined	Undetermined	Undetermined	Undetermined	Undetermined	Undetermined	34.822464	Undetermined	Undetermined	Undetermined	33.00585	Undetermined	Undetermined	Undetermined	31.851221	Undetermined	Undetermined	35.791615	Undetermined	Undetermined	Undetermined	Undetermined	35.589638	35.025948	35.247704	Undetermined	38.86179	Undetermined	Undetermined	Undetermined	Undetermined	35.45757	Undetermined	Undetermined	Undetermined	33.794403	Undetermined	Undetermined	Undetermined	Undetermined	Undetermined	Undetermined	Undetermined	Undetermined	Undetermined
PII	MIMAT0003255	hsa-miR-588	Undetermined	Undetermined	Undetermined	Undetermined	Undetermined	Undetermined	Undetermined	Undetermined	Undetermined	Undetermined	Undetermined	Undetermined	Undetermined	Undetermined	Undetermined	Undetermined	Undetermined	Undetermined	Undetermined	Undetermined	Undetermined	Undetermined	Undetermined	Undetermined	Undetermined	Undetermined	Undetermined	Undetermined	Undetermined	Undetermined	Undetermined	Undetermined	Undetermined	Undetermined	Undetermined	Undetermined	Undetermined	Undetermined	Undetermined	Undetermined	Undetermined	Undetermined	Undetermined	Undetermined	Undetermined	35.22113	Undetermined
PII	MIMAT0004784	hsa-miR-455-3p	Undetermined	33.00162	33.77708	34.65165	Undetermined	Undetermined	34.782864	Undetermined	33.704906	34.06949	33.064137	34.866947	Undetermined	35.281124	33.56716	32.54065	30.550661	32.7974	34.502987	Undetermined	34.771473	34.90367	34.782864	34.967907	34.873146	32.693123	Undetermined	34.865227	33.37971	33.759068	Undetermined	Undetermined	Undetermined	Undetermined	32.56584	32.880417	31.792727	33.051155	32.825573	32.616398	33.99518	31.96958	Undetermined	33.871967	33.449005	34.83347	35.542084
PII	MIMAT0004797	hsa-miR-582-3p	Undetermined	Undetermined	Undetermined	40.64269	Undetermined	Undetermined	Undetermined	40.597446	Undetermined	Undetermined	Undetermined	41.461815	35.55445	Undetermined	Undetermined	Undetermined	Undetermined	34.41491	Undetermined	Undetermined	Undetermined	37.205708	Undetermined	Undetermined	Undetermined	Undetermined	Undetermined	Undetermined	Undetermined	Undetermined	Undetermined	42.491123	Undetermined	Undetermined	Undetermined	Undetermined	Undetermined	Undetermined	Undetermined	Undetermined	Undetermined	Undetermined	Undetermined	Undetermined	Undetermined	Undetermined	Undetermined
PII	MIMAT0001638	hsa-miR-409-5p	Undetermined	Undetermined	Undetermined	Undetermined	Undetermined	Undetermined	Undetermined	Undetermined	Undetermined	Undetermined	Undetermined	41.856663	38.503	Undetermined	Undetermined	Undetermined	32.736633	Undetermined	Undetermined	Undetermined	Undetermined	Undetermined	Undetermined	Undetermined	Undetermined	Undetermined	Undetermined	35.74383	Undetermined	Undetermined	39.529007	Undetermined	44.52939	Undetermined	Undetermined	Undetermined	Undetermined	Undetermined	34.91905	35.860016	35.045288	Undetermined	Undetermined	Undetermined	Undetermined	Undetermined	Undetermined
PII	MIMAT0001636	hsa-miR-452-3p	Undetermined	Undetermined	Undetermined	Undetermined	Undetermined	Undetermined	Undetermined	Undetermined	Undetermined	Undetermined	Undetermined	40.45692	Undetermined	Undetermined	Undetermined	Undetermined	Undetermined	Undetermined	Undetermined	Undetermined	Undetermined	Undetermined	Undetermined	Undetermined	Undetermined	Undetermined	Undetermined	Undetermined	Undetermined	Undetermined	Undetermined	Undetermined	Undetermined	Undetermined	Undetermined	Undetermined	Undetermined	40.12277	Undetermined	Undetermined	Undetermined	Undetermined	Undetermined	Undetermined	Undetermined	Undetermined	Undetermined
PII	MIMAT0004491	hsa-miR-19b-1-5p	Undetermined	Undetermined	Undetermined	Undetermined	Undetermined	Undetermined	Undetermined	Undetermined	34.90321	Undetermined	Undetermined	Undetermined	35.847645	Undetermined	Undetermined	Undetermined	38.475243	Undetermined	Undetermined	Undetermined	Undetermined	35.624073	Undetermined	Undetermined	Undetermined	Undetermined	Undetermined	Undetermined	Undetermined	Undetermined	Undetermined	Undetermined	Undetermined	39.518974	Undetermined	Undetermined	Undetermined	Undetermined	Undetermined	Undetermined	Undetermined	35.6502	Undetermined	Undetermined	Undetermined	36.40802	Undetermined
PII	MIMAT0003278	hsa-miR-610	Undetermined	Undetermined	Undetermined	Undetermined	Undetermined	Undetermined	Undetermined	Undetermined	Undetermined	Undetermined	Undetermined	Undetermined	Undetermined	Undetermined	Undetermined	Undetermined	Undetermined	Undetermined	Undetermined	Undetermined	34.726475	Undetermined	Undetermined	Undetermined	Undetermined	Undetermined	Undetermined	Undetermined	Undetermined	Undetermined	34.800964	Undetermined	Undetermined	Undetermined	Undetermined	Undetermined	Undetermined	Undetermined	Undetermined	Undetermined	Undetermined	Undetermined	Undetermined	Undetermined	Undetermined	38.456264	Undetermined
PII	MIMAT0002808	hsa-miR-511-5p	Undetermined	Undetermined	Undetermined	Undetermined	Undetermined	Undetermined	Undetermined	Undetermined	Undetermined	Undetermined	Undetermined	Undetermined	Undetermined	38.078236	Undetermined	37.099197	Undetermined	Undetermined	38.020008	44.189716	Undetermined	Undetermined	Undetermined	35.39189	Undetermined	Undetermined	Undetermined	Undetermined	35.515884	Undetermined	35.49222	Undetermined	35.344616	35.862186	Undetermined	Undetermined	Undetermined	35.38922	38.511265	Undetermined	35.593952	Undetermined	Undetermined	Undetermined	Undetermined	Undetermined	Undetermined
PII	MIMAT0004657	hsa-miR-200c-5p	Undetermined	Undetermined	Undetermined	Undetermined	Undetermined	Undetermined	38.081455	Undetermined	Undetermined	Undetermined	Undetermined	Undetermined	Undetermined	Undetermined	Undetermined	Undetermined	Undetermined	Undetermined	Undetermined	Undetermined	Undetermined	Undetermined	38.081455	Undetermined	Undetermined	Undetermined	Undetermined	Undetermined	Undetermined	Undetermined	Undetermined	Undetermined	Undetermined	Undetermined	Undetermined	Undetermined	Undetermined	Undetermined	Undetermined	Undetermined	Undetermined	Undetermined	Undetermined	Undetermined	Undetermined	Undetermined	Undetermined
PII	MIMAT0004481	hsa-let-7a-3p	Undetermined	Undetermined	Undetermined	Undetermined	Undetermined	Undetermined	Undetermined	Undetermined	Undetermined	Undetermined	Undetermined	Undetermined	Undetermined	Undetermined	Undetermined	Undetermined	Undetermined	Undetermined	Undetermined	Undetermined	Undetermined	Undetermined	Undetermined	Undetermined	Undetermined	Undetermined	Undetermined	Undetermined	Undetermined	Undetermined	38.527214	Undetermined	Undetermined	Undetermined	Undetermined	Undetermined	Undetermined	Undetermined	Undetermined	Undetermined	Undetermined	Undetermined	Undetermined	Undetermined	Undetermined	Undetermined	Undetermined
PII	MIMAT0004595	hsa-miR-135a-3p	Undetermined	Undetermined	Undetermined	44.347725	Undetermined	41.805595	Undetermined	Undetermined	Undetermined	Undetermined	Undetermined	Undetermined	Undetermined	Undetermined	Undetermined	Undetermined	Undetermined	Undetermined	Undetermined	Undetermined	Undetermined	Undetermined	Undetermined	Undetermined	Undetermined	Undetermined	Undetermined	Undetermined	Undetermined	Undetermined	Undetermined	Undetermined	Undetermined	Undetermined	Undetermined	Undetermined	Undetermined	Undetermined	Undetermined	Undetermined	Undetermined	Undetermined	Undetermined	43.5846	Undetermined	Undetermined	Undetermined
PII	MIMAT0002833	hsa-miR-520a-5p	Undetermined	Undetermined	Undetermined	Undetermined	Undetermined	Undetermined	36.490303	Undetermined	Undetermined	Undetermined	Undetermined	Undetermined	Undetermined	38.122616	Undetermined	Undetermined	Undetermined	Undetermined	Undetermined	Undetermined	Undetermined	Undetermined	36.490303	Undetermined	Undetermined	Undetermined	Undetermined	Undetermined	Undetermined	Undetermined	Undetermined	Undetermined	Undetermined	Undetermined	Undetermined	Undetermined	Undetermined	Undetermined	Undetermined	Undetermined	Undetermined	Undetermined	Undetermined	Undetermined	Undetermined	Undetermined	Undetermined
PII	MIMAT0006789	hsa-miR-1468-5p	Undetermined	Undetermined	Undetermined	Undetermined	Undetermined	Undetermined	Undetermined	Undetermined	Undetermined	Undetermined	Undetermined	Undetermined	Undetermined	Undetermined	Undetermined	Undetermined	Undetermined	Undetermined	Undetermined	Undetermined	Undetermined	Undetermined	Undetermined	Undetermined	Undetermined	Undetermined	38.80688	38.801712	Undetermined	Undetermined	Undetermined	35.5472	Undetermined	Undetermined	35.43715	Undetermined	38.616764	Undetermined	Undetermined	Undetermined	Undetermined	Undetermined	Undetermined	Undetermined	42.738182	Undetermined	Undetermined
PII	MIMAT0004809	hsa-miR-628-5p	Undetermined	Undetermined	Undetermined	Undetermined	Undetermined	Undetermined	Undetermined	Undetermined	Undetermined	Undetermined	Undetermined	Undetermined	37.485054	Undetermined	Undetermined	Undetermined	Undetermined	Undetermined	Undetermined	Undetermined	Undetermined	Undetermined	Undetermined	Undetermined	Undetermined	Undetermined	Undetermined	Undetermined	Undetermined	Undetermined	Undetermined	Undetermined	Undetermined	Undetermined	Undetermined	Undetermined	Undetermined	Undetermined	Undetermined	Undetermined	Undetermined	Undetermined	Undetermined	Undetermined	Undetermined	Undetermined	Undetermined
PII	MIMAT0003215	hsa-miR-552-3p	Undetermined	Undetermined	Undetermined	Undetermined	Undetermined	Undetermined	Undetermined	Undetermined	Undetermined	Undetermined	Undetermined	Undetermined	Undetermined	Undetermined	Undetermined	Undetermined	Undetermined	Undetermined	Undetermined	Undetermined	Undetermined	Undetermined	Undetermined	Undetermined	Undetermined	Undetermined	Undetermined	Undetermined	Undetermined	Undetermined	Undetermined	Undetermined	Undetermined	Undetermined	Undetermined	Undetermined	Undetermined	Undetermined	Undetermined	Undetermined	Undetermined	44.94683	Undetermined	Undetermined	Undetermined	Undetermined	Undetermined
PII	MIMAT0004601	hsa-miR-145-3p	Undetermined	Undetermined	Undetermined	Undetermined	35.43662	36.576	Undetermined	34.824474	Undetermined	36.624252	Undetermined	35.507202	36.800465	35.649944	34.43405	38.717495	35.02283	Undetermined	Undetermined	Undetermined	37.702034	Undetermined	Undetermined	Undetermined	36.52263	35.754498	Undetermined	35.62912	35.29837	Undetermined	Undetermined	Undetermined	34.358055	33.870888	34.84539	35.750423	35.400787	Undetermined	34.64481	33.83428	Undetermined	Undetermined	Undetermined	Undetermined	Undetermined	37.4177	37.41637
PII	#N/A	Blank (H2O)	Undetermined	Undetermined	Undetermined	Undetermined	Undetermined	Undetermined	Undetermined	Undetermined	Undetermined	Undetermined	Undetermined	Undetermined	Undetermined	Undetermined	Undetermined	Undetermined	Undetermined	Undetermined	Undetermined	Undetermined	Undetermined	Undetermined	Undetermined	Undetermined	Undetermined	Undetermined	Undetermined	Undetermined	Undetermined	Undetermined	Undetermined	Undetermined	Undetermined	Undetermined	Undetermined	Undetermined	Undetermined	Undetermined	Undetermined	Undetermined	Undetermined	Undetermined	Undetermined	Undetermined	Undetermined	Undetermined	Undetermined
PII	MIMAT0000731	hsa-miR-378a-5p	Undetermined	Undetermined	35.29476	Undetermined	Undetermined	Undetermined	Undetermined	Undetermined	35.87741	Undetermined	Undetermined	Undetermined	Undetermined	Undetermined	Undetermined	Undetermined	31.911684	34.003456	Undetermined	Undetermined	Undetermined	Undetermined	Undetermined	Undetermined	34.404854	Undetermined	38.485634	35.62439	Undetermined	Undetermined	34.89054	35.268394	35.90012	Undetermined	35.9419	35.891277	33.184322	34.479313	35.65281	35.945908	Undetermined	34.915543	Undetermined	43.45035	Undetermined	36.036934	Undetermined
PII	MIMAT0004553	hsa-miR-7-1-3p	Undetermined	Undetermined	Undetermined	36.830982	Undetermined	Undetermined	Undetermined	Undetermined	34.94917	Undetermined	38.39981	Undetermined	Undetermined	35.146072	Undetermined	Undetermined	32.87476	32.73286	38.628235	Undetermined	Undetermined	Undetermined	Undetermined	33.801445	Undetermined	40.937008	Undetermined	35.375584	37.810555	Undetermined	36.64744	36.021866	Undetermined	Undetermined	34.301624	41.080784	Undetermined	32.256153	33.560646	36.24536	35.781044	35.4802	Undetermined	Undetermined	Undetermined	33.32225	Undetermined
PII	MIMAT0004559	hsa-miR-181c-3p	Undetermined	Undetermined	Undetermined	Undetermined	Undetermined	Undetermined	Undetermined	Undetermined	Undetermined	Undetermined	34.369595	Undetermined	Undetermined	Undetermined	Undetermined	Undetermined	Undetermined	Undetermined	Undetermined	Undetermined	Undetermined	Undetermined	Undetermined	Undetermined	Undetermined	Undetermined	Undetermined	34.666412	Undetermined	Undetermined	Undetermined	Undetermined	Undetermined	Undetermined	34.185177	Undetermined	Undetermined	Undetermined	Undetermined	Undetermined	Undetermined	Undetermined	Undetermined	Undetermined	Undetermined	Undetermined	Undetermined
PII	MIMAT0004615	hsa-miR-195-3p	Undetermined	Undetermined	Undetermined	Undetermined	Undetermined	38.736217	Undetermined	Undetermined	Undetermined	41.969532	Undetermined	Undetermined	35.788715	Undetermined	Undetermined	37.056725	Undetermined	40.576694	Undetermined	Undetermined	Undetermined	43.49113	Undetermined	Undetermined	Undetermined	Undetermined	35.693447	Undetermined	Undetermined	Undetermined	37.773514	Undetermined	Undetermined	Undetermined	Undetermined	Undetermined	Undetermined	Undetermined	38.23905	Undetermined	Undetermined	Undetermined	Undetermined	Undetermined	Undetermined	Undetermined	Undetermined
PII	MIMAT0003243	hsa-miR-578	Undetermined	Undetermined	Undetermined	Undetermined	Undetermined	Undetermined	Undetermined	Undetermined	Undetermined	Undetermined	Undetermined	Undetermined	Undetermined	Undetermined	Undetermined	Undetermined	Undetermined	Undetermined	Undetermined	Undetermined	Undetermined	Undetermined	Undetermined	Undetermined	Undetermined	Undetermined	Undetermined	Undetermined	Undetermined	Undetermined	Undetermined	Undetermined	Undetermined	Undetermined	Undetermined	Undetermined	Undetermined	Undetermined	Undetermined	Undetermined	Undetermined	Undetermined	Undetermined	Undetermined	Undetermined	Undetermined	Undetermined
PII	MIMAT0004776	hsa-miR-505-5p	Undetermined	Undetermined	34.62143	Undetermined	Undetermined	Undetermined	Undetermined	Undetermined	33.778233	34.88998	Undetermined	35.007206	35.65378	Undetermined	30.939356	Undetermined	Undetermined	36.93527	Undetermined	Undetermined	38.857204	Undetermined	Undetermined	Undetermined	37.427048	38.525227	Undetermined	34.790314	Undetermined	Undetermined	40.35386	Undetermined	Undetermined	Undetermined	39.971775	38.8011	32.940903	34.969276	Undetermined	37.616238	Undetermined	38.039993	Undetermined	Undetermined	Undetermined	36.54107	Undetermined
PII	MIMAT0004923	hsa-miR-875-3p	Undetermined	Undetermined	Undetermined	Undetermined	Undetermined	Undetermined	Undetermined	Undetermined	Undetermined	Undetermined	Undetermined	Undetermined	Undetermined	Undetermined	Undetermined	Undetermined	Undetermined	40.424156	Undetermined	Undetermined	Undetermined	Undetermined	Undetermined	Undetermined	Undetermined	Undetermined	Undetermined	Undetermined	Undetermined	Undetermined	Undetermined	Undetermined	Undetermined	Undetermined	Undetermined	Undetermined	Undetermined	Undetermined	Undetermined	Undetermined	Undetermined	Undetermined	Undetermined	Undetermined	Undetermined	Undetermined	Undetermined
PII	MIMAT0004909	hsa-miR-450b-5p	Undetermined	Undetermined	Undetermined	Undetermined	Undetermined	Undetermined	Undetermined	39.55558	Undetermined	Undetermined	Undetermined	Undetermined	Undetermined	Undetermined	Undetermined	Undetermined	35.6655	Undetermined	Undetermined	Undetermined	38.77798	Undetermined	Undetermined	Undetermined	Undetermined	Undetermined	Undetermined	Undetermined	Undetermined	Undetermined	Undetermined	Undetermined	43.86773	Undetermined	Undetermined	Undetermined	Undetermined	Undetermined	Undetermined	Undetermined	39.472805	Undetermined	Undetermined	Undetermined	Undetermined	Undetermined	Undetermined
PII	MIMAT0004924	hsa-miR-876-5p	Undetermined	Undetermined	Undetermined	Undetermined	Undetermined	Undetermined	Undetermined	Undetermined	Undetermined	Undetermined	Undetermined	Undetermined	Undetermined	Undetermined	Undetermined	Undetermined	Undetermined	Undetermined	Undetermined	Undetermined	Undetermined	Undetermined	Undetermined	Undetermined	Undetermined	Undetermined	Undetermined	Undetermined	Undetermined	Undetermined	Undetermined	Undetermined	Undetermined	Undetermined	Undetermined	Undetermined	Undetermined	Undetermined	Undetermined	Undetermined	Undetermined	Undetermined	Undetermined	Undetermined	Undetermined	Undetermined	Undetermined
PII	MIMAT0004683	hsa-miR-362-3p	34.00759	Undetermined	Undetermined	Undetermined	Undetermined	37.698082	38.06582	35.5861	33.46304	34.37272	34.92091	43.494358	31.067026	38.527733	31.760359	33.739082	31.564415	32.753216	Undetermined	Undetermined	Undetermined	33.748566	38.06582	33.05627	Undetermined	39.608044	Undetermined	33.88361	34.632557	33.82489	31.941433	39.80115	32.037495	35.7135	32.4341	33.288864	32.59157	Undetermined	33.225166	36.340458	37.477234	34.524643	39.349487	Undetermined	Undetermined	36.67332	34.620777
PII	MIMAT0003293	hsa-miR-624-5p	34.73729	Undetermined	Undetermined	Undetermined	Undetermined	36.64198	37.627117	Undetermined	36.667927	36.345848	Undetermined	Undetermined	34.04892	36.55423	Undetermined	Undetermined	31.971434	34.29348	35.24482	36.249077	36.252674	32.926838	37.627117	36.403866	35.123394	Undetermined	33.32586	37.5511	37.761265	34.565353	33.526722	34.11112	35.884205	35.006927	34.186253	34.788715	31.809412	35.124924	35.188763	Undetermined	36.813225	33.39813	Undetermined	Undetermined	Undetermined	38.845837	Undetermined
PII	MIMAT0004501	hsa-miR-27a-5p	38.54239	39.876564	35.937977	34.698647	Undetermined	Undetermined	Undetermined	33.594006	33.03305	34.447422	34.53946	34.44446	35.48428	38.64591	34.038322	36.581017	36.361244	41.0185	34.96133	33.663616	32.06088	Undetermined	Undetermined	34.393944	35.070393	42.366158	34.656574	Undetermined	40.661957	39.838474	36.87279	Undetermined	42.79052	40.800323	34.59817	40.038258	33.454052	31.587309	Undetermined	43.30518	38.824223	34.564358	36.987766	37.93866	43.359844	Undetermined	Undetermined
PII	MIMAT0004946	hsa-miR-744-3p	Undetermined	Undetermined	Undetermined	Undetermined	Undetermined	Undetermined	Undetermined	Undetermined	Undetermined	Undetermined	Undetermined	Undetermined	Undetermined	Undetermined	Undetermined	Undetermined	38.757504	Undetermined	Undetermined	Undetermined	Undetermined	Undetermined	Undetermined	Undetermined	Undetermined	Undetermined	Undetermined	Undetermined	Undetermined	Undetermined	33.990562	Undetermined	Undetermined	Undetermined	Undetermined	Undetermined	Undetermined	Undetermined	Undetermined	Undetermined	Undetermined	Undetermined	Undetermined	Undetermined	Undetermined	Undetermined	Undetermined
PII	MIMAT0004552	hsa-miR-139-3p	41.254078	38.803608	Undetermined	38.246334	Undetermined	Undetermined	Undetermined	34.8935	37.09952	35.49144	37.96934	35.960648	34.905327	Undetermined	Undetermined	34.376472	34.5237	35.911446	34.233093	34.287636	34.26905	35.977985	Undetermined	Undetermined	Undetermined	37.181866	34.992657	Undetermined	35.31493	36.888138	Undetermined	34.54109	37.89784	36.091484	33.950195	Undetermined	34.851368	35.6172	35.871998	34.93537	35.443314	Undetermined	37.662487	36.440968	35.476196	Undetermined	35.301437
PII	MIMAT0004596	hsa-miR-138-2-3p	Undetermined	Undetermined	Undetermined	Undetermined	Undetermined	Undetermined	36.241463	Undetermined	Undetermined	Undetermined	Undetermined	Undetermined	Undetermined	Undetermined	Undetermined	Undetermined	Undetermined	Undetermined	Undetermined	Undetermined	Undetermined	Undetermined	36.241463	Undetermined	Undetermined	Undetermined	Undetermined	Undetermined	Undetermined	Undetermined	Undetermined	Undetermined	Undetermined	Undetermined	Undetermined	Undetermined	Undetermined	Undetermined	Undetermined	Undetermined	Undetermined	Undetermined	Undetermined	Undetermined	Undetermined	Undetermined	Undetermined
PII	MIMAT0003331	hsa-miR-655-3p	Undetermined	36.48972	Undetermined	Undetermined	Undetermined	Undetermined	39.903492	42.57861	Undetermined	Undetermined	Undetermined	Undetermined	Undetermined	Undetermined	Undetermined	Undetermined	Undetermined	Undetermined	Undetermined	Undetermined	Undetermined	43.010372	39.903492	39.638504	Undetermined	Undetermined	36.64468	Undetermined	Undetermined	41.03498	Undetermined	38.602898	Undetermined	40.885937	37.498516	Undetermined	39.434296	Undetermined	37.53457	Undetermined	Undetermined	Undetermined	37.425518	Undetermined	Undetermined	Undetermined	Undetermined
PII	MIMAT0004678	hsa-miR-99b-3p	Undetermined	Undetermined	Undetermined	Undetermined	Undetermined	Undetermined	33.91753	Undetermined	Undetermined	38.582005	36.604538	Undetermined	Undetermined	Undetermined	36.97224	Undetermined	Undetermined	Undetermined	42.719006	40.49562	Undetermined	Undetermined	33.91753	Undetermined	Undetermined	Undetermined	34.420395	Undetermined	Undetermined	Undetermined	Undetermined	Undetermined	Undetermined	Undetermined	Undetermined	36.794525	33.552406	39.072575	Undetermined	Undetermined	Undetermined	Undetermined	Undetermined	Undetermined	Undetermined	Undetermined	41.832726
PII	MIMAT0003246	hsa-miR-581	Undetermined	Undetermined	Undetermined	Undetermined	Undetermined	Undetermined	Undetermined	Undetermined	Undetermined	Undetermined	Undetermined	Undetermined	Undetermined	Undetermined	Undetermined	Undetermined	Undetermined	Undetermined	Undetermined	Undetermined	Undetermined	Undetermined	Undetermined	Undetermined	Undetermined	Undetermined	Undetermined	Undetermined	Undetermined	Undetermined	Undetermined	Undetermined	Undetermined	Undetermined	Undetermined	Undetermined	Undetermined	Undetermined	Undetermined	Undetermined	Undetermined	Undetermined	Undetermined	Undetermined	Undetermined	Undetermined	Undetermined
PII	MIMAT0001618	hsa-miR-191-3p	Undetermined	Undetermined	Undetermined	Undetermined	Undetermined	Undetermined	Undetermined	Undetermined	Undetermined	Undetermined	37.187103	Undetermined	35.195156	Undetermined	Undetermined	Undetermined	35.284855	36.05944	Undetermined	Undetermined	Undetermined	Undetermined	Undetermined	Undetermined	Undetermined	Undetermined	Undetermined	Undetermined	Undetermined	Undetermined	Undetermined	Undetermined	Undetermined	Undetermined	Undetermined	Undetermined	36.65199	Undetermined	37.91049	Undetermined	Undetermined	Undetermined	Undetermined	Undetermined	Undetermined	Undetermined	Undetermined
PII	MIMAT0004505	hsa-miR-32-3p	Undetermined	Undetermined	Undetermined	Undetermined	Undetermined	Undetermined	35.725594	Undetermined	Undetermined	Undetermined	Undetermined	Undetermined	Undetermined	Undetermined	Undetermined	Undetermined	Undetermined	35.39106	Undetermined	Undetermined	Undetermined	Undetermined	35.725594	Undetermined	Undetermined	Undetermined	Undetermined	Undetermined	Undetermined	Undetermined	Undetermined	Undetermined	Undetermined	Undetermined	Undetermined	36.17486	Undetermined	35.98315	Undetermined	Undetermined	Undetermined	Undetermined	Undetermined	Undetermined	Undetermined	Undetermined	Undetermined
PII	MIMAT0005868	hsa-miR-1204	Undetermined	Undetermined	Undetermined	Undetermined	Undetermined	Undetermined	Undetermined	Undetermined	Undetermined	Undetermined	Undetermined	Undetermined	Undetermined	Undetermined	Undetermined	Undetermined	Undetermined	Undetermined	41.42332	Undetermined	Undetermined	Undetermined	Undetermined	Undetermined	Undetermined	Undetermined	Undetermined	Undetermined	Undetermined	Undetermined	Undetermined	Undetermined	Undetermined	Undetermined	Undetermined	Undetermined	Undetermined	Undetermined	Undetermined	Undetermined	Undetermined	Undetermined	Undetermined	Undetermined	Undetermined	Undetermined	Undetermined
PII	MIMAT0005875	hsa-miR-548j-5p	Undetermined	Undetermined	Undetermined	Undetermined	Undetermined	Undetermined	34.946293	Undetermined	38.65308	Undetermined	Undetermined	Undetermined	35.29728	Undetermined	Undetermined	34.67021	33.69558	Undetermined	Undetermined	Undetermined	Undetermined	Undetermined	34.946293	Undetermined	Undetermined	Undetermined	Undetermined	Undetermined	Undetermined	Undetermined	35.752056	Undetermined	Undetermined	Undetermined	Undetermined	Undetermined	33.675457	35.756104	Undetermined	Undetermined	Undetermined	Undetermined	Undetermined	Undetermined	Undetermined	Undetermined	35.689945
PII	MIMAT0003219	hsa-miR-555	Undetermined	Undetermined	Undetermined	Undetermined	Undetermined	Undetermined	Undetermined	Undetermined	Undetermined	Undetermined	Undetermined	Undetermined	Undetermined	Undetermined	Undetermined	Undetermined	Undetermined	Undetermined	42.404297	Undetermined	34.509724	Undetermined	Undetermined	Undetermined	Undetermined	Undetermined	Undetermined	Undetermined	Undetermined	Undetermined	Undetermined	Undetermined	Undetermined	Undetermined	Undetermined	Undetermined	Undetermined	Undetermined	Undetermined	Undetermined	Undetermined	Undetermined	Undetermined	Undetermined	Undetermined	Undetermined	Undetermined
PII	MIMAT0005459	hsa-miR-1224-3p	Undetermined	Undetermined	40.93474	Undetermined	Undetermined	Undetermined	Undetermined	40.74918	Undetermined	Undetermined	Undetermined	Undetermined	38.7339	Undetermined	34.69955	39.878723	Undetermined	Undetermined	Undetermined	42.65861	Undetermined	38.487564	Undetermined	Undetermined	38.92161	Undetermined	43.590424	Undetermined	Undetermined	Undetermined	Undetermined	32.68374	42.757195	Undetermined	43.601124	36.58785	Undetermined	34.52839	Undetermined	Undetermined	Undetermined	Undetermined	Undetermined	Undetermined	42.76371	Undetermined	40.253372
PII	MIMAT0007401	hsa-miR-1539	Undetermined	42.578053	Undetermined	Undetermined	Undetermined	Undetermined	Undetermined	Undetermined	Undetermined	Undetermined	Undetermined	Undetermined	Undetermined	Undetermined	Undetermined	Undetermined	32.944996	Undetermined	42.03841	Undetermined	40.124138	40.57191	Undetermined	33.48048	Undetermined	Undetermined	Undetermined	37.718628	Undetermined	Undetermined	Undetermined	37.41789	Undetermined	Undetermined	Undetermined	Undetermined	Undetermined	Undetermined	Undetermined	Undetermined	Undetermined	Undetermined	Undetermined	Undetermined	Undetermined	Undetermined	Undetermined
PII	MIMAT0005867	hsa-miR-663b	36.666267	34.6118	Undetermined	Undetermined	Undetermined	37.738533	36.515327	Undetermined	32.435604	32.968372	33.186756	34.075905	32.368362	33.012108	40.809834	33.69592	Undetermined	Undetermined	34.4214	32.878918	32.764217	34.40369	36.515327	33.860847	32.63408	32.974228	Undetermined	34.745934	32.232445	32.35623	Undetermined	32.21912	32.912766	34.684322	31.97342	Undetermined	32.48609	33.051632	33.34176	33.257904	33.798473	33.009655	32.886627	35.934986	34.52765	33.421696	33.408695
PII	#N/A	UniSp3 IPC	18.94162	18.62125	18.640627	18.734974	18.576094	18.893532	18.869596	18.620018	18.582975	19.187838	18.760073	18.575495	18.636679	18.78754	18.57307	18.777874	18.880209	18.594122	18.777609	18.632324	18.61381	18.577637	18.869596	18.747795	18.896542	18.682869	18.745342	19.441694	18.70702	18.87581	18.780504	18.574064	18.659391	18.826525	18.919628	18.873703	18.830349	19.071543	18.69023	18.382664	18.708183	18.733131	18.54732	18.75703	18.817919	18.857775	18.756231
PII	MIMAT0005900	hsa-miR-1248	Undetermined	Undetermined	Undetermined	Undetermined	Undetermined	Undetermined	Undetermined	Undetermined	Undetermined	Undetermined	Undetermined	Undetermined	Undetermined	Undetermined	Undetermined	Undetermined	Undetermined	Undetermined	Undetermined	Undetermined	Undetermined	Undetermined	Undetermined	Undetermined	Undetermined	Undetermined	Undetermined	Undetermined	Undetermined	Undetermined	Undetermined	Undetermined	Undetermined	Undetermined	Undetermined	Undetermined	Undetermined	Undetermined	Undetermined	Undetermined	Undetermined	Undetermined	Undetermined	Undetermined	Undetermined	Undetermined	Undetermined
PII	MIMAT0004921	hsa-miR-889-3p	35.518593	37.654587	37.39125	Undetermined	Undetermined	Undetermined	Undetermined	37.12659	37.83352	36.90463	39.950565	37.809364	36.733006	Undetermined	37.98881	Undetermined	33.976223	36.742954	Undetermined	Undetermined	37.825027	37.895542	Undetermined	Undetermined	Undetermined	Undetermined	34.876602	37.535408	Undetermined	Undetermined	34.62301	Undetermined	35.870136	35.78995	Undetermined	Undetermined	35.979618	37.509895	Undetermined	37.502323	Undetermined	Undetermined	Undetermined	Undetermined	Undetermined	Undetermined	Undetermined
PII	MIMAT0005580	hsa-miR-1227-3p	Undetermined	Undetermined	Undetermined	Undetermined	Undetermined	Undetermined	Undetermined	37.84847	Undetermined	Undetermined	Undetermined	Undetermined	Undetermined	Undetermined	Undetermined	Undetermined	33.403244	Undetermined	39.094135	Undetermined	Undetermined	37.497944	Undetermined	Undetermined	37.031227	Undetermined	Undetermined	Undetermined	Undetermined	Undetermined	Undetermined	Undetermined	Undetermined	37.417435	35.975723	Undetermined	38.275356	35.529934	Undetermined	Undetermined	Undetermined	39.66386	Undetermined	Undetermined	Undetermined	Undetermined	Undetermined
PII	MIMAT0005928	hsa-miR-548h-5p	Undetermined	Undetermined	Undetermined	41.437267	Undetermined	Undetermined	Undetermined	Undetermined	Undetermined	Undetermined	Undetermined	43.72684	Undetermined	Undetermined	Undetermined	37.8804	Undetermined	Undetermined	Undetermined	43.968437	Undetermined	Undetermined	Undetermined	Undetermined	Undetermined	44.875744	Undetermined	Undetermined	Undetermined	Undetermined	35.752186	37.776497	37.794777	42.810852	40.60603	Undetermined	39.99915	Undetermined	39.419167	Undetermined	Undetermined	Undetermined	Undetermined	Undetermined	Undetermined	Undetermined	Undetermined
PII	MIMAT0005945	hsa-miR-1255b-5p	Undetermined	34.699265	Undetermined	Undetermined	Undetermined	Undetermined	Undetermined	35.433372	Undetermined	Undetermined	Undetermined	Undetermined	Undetermined	Undetermined	Undetermined	Undetermined	34.91902	Undetermined	Undetermined	Undetermined	Undetermined	Undetermined	Undetermined	Undetermined	Undetermined	Undetermined	Undetermined	Undetermined	Undetermined	Undetermined	Undetermined	Undetermined	Undetermined	Undetermined	36.554317	Undetermined	38.216385	Undetermined	Undetermined	Undetermined	Undetermined	45.389187	Undetermined	Undetermined	Undetermined	Undetermined	Undetermined
PII	MIMAT0004693	hsa-miR-330-5p	Undetermined	Undetermined	Undetermined	Undetermined	Undetermined	Undetermined	Undetermined	Undetermined	Undetermined	Undetermined	Undetermined	44.58645	Undetermined	Undetermined	Undetermined	Undetermined	Undetermined	38.885864	Undetermined	Undetermined	Undetermined	Undetermined	Undetermined	Undetermined	Undetermined	Undetermined	Undetermined	Undetermined	Undetermined	Undetermined	Undetermined	Undetermined	42.420624	Undetermined	Undetermined	Undetermined	Undetermined	Undetermined	Undetermined	Undetermined	Undetermined	Undetermined	Undetermined	Undetermined	Undetermined	Undetermined	Undetermined
PII	MIMAT0005593	hsa-miR-1238-3p	Undetermined	Undetermined	Undetermined	Undetermined	Undetermined	Undetermined	Undetermined	Undetermined	Undetermined	Undetermined	37.85524	Undetermined	Undetermined	Undetermined	Undetermined	34.764427	34.21241	Undetermined	Undetermined	Undetermined	Undetermined	Undetermined	Undetermined	Undetermined	Undetermined	Undetermined	36.78642	Undetermined	Undetermined	Undetermined	Undetermined	Undetermined	Undetermined	Undetermined	Undetermined	Undetermined	36.27926	Undetermined	38.621517	Undetermined	Undetermined	Undetermined	Undetermined	Undetermined	Undetermined	Undetermined	Undetermined
PII	MIMAT0004613	hsa-miR-188-3p	Undetermined	Undetermined	Undetermined	Undetermined	Undetermined	Undetermined	Undetermined	Undetermined	Undetermined	Undetermined	Undetermined	39.493713	33.605988	Undetermined	Undetermined	Undetermined	Undetermined	Undetermined	Undetermined	Undetermined	Undetermined	Undetermined	Undetermined	Undetermined	36.579136	Undetermined	Undetermined	Undetermined	Undetermined	Undetermined	Undetermined	Undetermined	Undetermined	Undetermined	Undetermined	Undetermined	Undetermined	Undetermined	Undetermined	Undetermined	Undetermined	Undetermined	Undetermined	Undetermined	Undetermined	Undetermined	Undetermined
PII	MIMAT0003256	hsa-miR-589-3p	Undetermined	34.455536	39.12973	Undetermined	Undetermined	Undetermined	Undetermined	35.169777	35.234943	Undetermined	Undetermined	34.73082	35.324535	Undetermined	Undetermined	36.152714	36.618633	35.444145	Undetermined	40.041744	Undetermined	Undetermined	Undetermined	36.367714	Undetermined	Undetermined	Undetermined	40.307697	35.832005	Undetermined	Undetermined	34.84532	Undetermined	36.970352	Undetermined	Undetermined	34.179165	Undetermined	Undetermined	Undetermined	Undetermined	35.154987	Undetermined	37.776493	Undetermined	34.71004	Undetermined
PII	MIMAT0004603	hsa-miR-125b-2-3p	Undetermined	41.864853	Undetermined	Undetermined	Undetermined	37.18585	36.432198	Undetermined	Undetermined	Undetermined	35.405613	Undetermined	Undetermined	39.889027	34.448532	Undetermined	36.983566	Undetermined	Undetermined	Undetermined	Undetermined	35.557556	36.432198	Undetermined	Undetermined	Undetermined	Undetermined	Undetermined	35.84194	Undetermined	Undetermined	36.98866	38.726814	35.306274	Undetermined	Undetermined	Undetermined	34.075043	Undetermined	Undetermined	Undetermined	36.38302	Undetermined	Undetermined	Undetermined	Undetermined	Undetermined
PII	MIMAT0004518	hsa-miR-16-2-3p	32.458855	Undetermined	33.09362	32.77757	32.08739	34.521378	34.054653	32.055935	30.89131	32.642273	32.75889	33.63515	27.848871	33.54781	32.056007	32.575672	27.771963	29.915768	32.506428	33.748695	33.034977	34.390644	34.054653	31.516523	32.008553	32.8221	31.737932	31.022257	32.40668	34.487766	Undetermined	31.564135	30.8037	30.681694	30.499916	30.881615	28.952663	29.805054	29.876463	30.749765	33.516754	30.801373	Undetermined	38.005238	37.995476	31.720352	33.644848
PII	MIMAT0002826	hsa-miR-515-5p	Undetermined	Undetermined	Undetermined	35.73621	39.81397	42.038464	32.59255	Undetermined	36.84947	Undetermined	Undetermined	34.773933	Undetermined	38.900146	Undetermined	Undetermined	Undetermined	Undetermined	Undetermined	Undetermined	Undetermined	42.171772	32.59255	Undetermined	36.907887	Undetermined	Undetermined	Undetermined	Undetermined	Undetermined	Undetermined	37.8792	Undetermined	Undetermined	Undetermined	Undetermined	Undetermined	Undetermined	Undetermined	40.643745	Undetermined	Undetermined	Undetermined	Undetermined	Undetermined	Undetermined	41.088417
PII	MIMAT0000750	hsa-miR-340-3p	Undetermined	Undetermined	Undetermined	Undetermined	Undetermined	Undetermined	Undetermined	Undetermined	35.554504	35.855602	Undetermined	Undetermined	35.231384	Undetermined	Undetermined	37.498875	34.03522	Undetermined	Undetermined	Undetermined	Undetermined	Undetermined	Undetermined	Undetermined	Undetermined	Undetermined	Undetermined	Undetermined	Undetermined	Undetermined	36.36089	Undetermined	Undetermined	Undetermined	40.154675	Undetermined	Undetermined	Undetermined	34.75198	Undetermined	Undetermined	Undetermined	39.319466	Undetermined	Undetermined	Undetermined	Undetermined
PII	MIMAT0004777	hsa-miR-513a-3p	Undetermined	Undetermined	Undetermined	Undetermined	Undetermined	Undetermined	Undetermined	Undetermined	Undetermined	Undetermined	Undetermined	Undetermined	Undetermined	Undetermined	Undetermined	Undetermined	Undetermined	Undetermined	Undetermined	Undetermined	Undetermined	Undetermined	Undetermined	Undetermined	Undetermined	Undetermined	Undetermined	Undetermined	Undetermined	Undetermined	Undetermined	Undetermined	Undetermined	Undetermined	Undetermined	Undetermined	Undetermined	Undetermined	Undetermined	Undetermined	Undetermined	Undetermined	Undetermined	Undetermined	Undetermined	Undetermined	Undetermined
PII	MIMAT0004557	hsa-miR-34a-3p	40.161842	35.73074	Undetermined	40.00733	36.723484	37.975925	32.884613	40.75602	34.772537	37.692165	Undetermined	44.095993	Undetermined	Undetermined	Undetermined	Undetermined	35.73267	37.791904	39.878887	Undetermined	35.419014	38.096424	32.884613	33.875122	35.032265	Undetermined	Undetermined	Undetermined	34.56282	37.54558	38.31762	33.790993	Undetermined	38.563763	35.704292	42.73131	Undetermined	36.495308	Undetermined	Undetermined	37.97565	Undetermined	Undetermined	35.522762	35.94147	34.720074	Undetermined
PII	MIMAT0004694	hsa-miR-342-5p	38.815273	35.50216	Undetermined	33.74392	33.64848	Undetermined	34.974205	Undetermined	34.7335	35.619892	36.193035	41.995476	31.71758	Undetermined	Undetermined	36.65582	31.814308	33.71245	32.585102	34.607758	Undetermined	37.34304	34.974205	31.43682	34.727787	34.538944	Undetermined	37.7227	35.408897	Undetermined	33.54126	35.478344	Undetermined	35.303535	33.799267	34.94134	33.19164	32.42858	Undetermined	Undetermined	35.663902	34.00993	Undetermined	Undetermined	35.401012	Undetermined	Undetermined
PII	MIMAT0003309	hsa-miR-639	Undetermined	Undetermined	Undetermined	Undetermined	Undetermined	Undetermined	38.746246	40.667965	Undetermined	Undetermined	Undetermined	41.763947	Undetermined	Undetermined	Undetermined	Undetermined	Undetermined	Undetermined	Undetermined	Undetermined	Undetermined	42.62538	38.746246	Undetermined	Undetermined	Undetermined	Undetermined	Undetermined	Undetermined	Undetermined	Undetermined	Undetermined	40.69482	44.58386	Undetermined	37.556282	Undetermined	Undetermined	43.943344	Undetermined	Undetermined	41.882656	Undetermined	Undetermined	Undetermined	Undetermined	Undetermined
PII	MIMAT0004585	hsa-let-7i-3p	Undetermined	Undetermined	Undetermined	Undetermined	Undetermined	Undetermined	Undetermined	35.449593	39.742344	Undetermined	Undetermined	Undetermined	34.49615	Undetermined	Undetermined	Undetermined	32.630543	34.945084	34.712395	Undetermined	Undetermined	Undetermined	Undetermined	Undetermined	Undetermined	Undetermined	36.062065	Undetermined	37.464455	Undetermined	Undetermined	43.70151	43.12441	37.411316	Undetermined	35.57897	Undetermined	35.405754	Undetermined	Undetermined	35.775494	36.42249	Undetermined	Undetermined	Undetermined	Undetermined	Undetermined
PII	MIMAT0004954	hsa-miR-543	34.296993	33.81301	33.59121	Undetermined	Undetermined	Undetermined	Undetermined	33.792038	34.599087	33.792213	38.982796	34.0599	32.001503	Undetermined	Undetermined	34.331757	31.875828	32.953747	34.71071	33.468098	34.536842	33.799587	Undetermined	33.768238	Undetermined	Undetermined	Undetermined	33.763542	Undetermined	Undetermined	31.497654	35.643017	Undetermined	35.891678	37.466766	Undetermined	32.708866	36.423824	33.81706	33.82095	Undetermined	Undetermined	39.70939	Undetermined	Undetermined	Undetermined	35.87154
PII	MIMAT0003315	hsa-miR-645	Undetermined	Undetermined	45.864082	Undetermined	Undetermined	Undetermined	Undetermined	Undetermined	Undetermined	40.697807	Undetermined	Undetermined	Undetermined	Undetermined	Undetermined	Undetermined	Undetermined	Undetermined	Undetermined	Undetermined	Undetermined	Undetermined	Undetermined	Undetermined	42.621536	Undetermined	Undetermined	Undetermined	Undetermined	Undetermined	Undetermined	Undetermined	Undetermined	Undetermined	Undetermined	Undetermined	Undetermined	Undetermined	35.64213	Undetermined	Undetermined	Undetermined	Undetermined	Undetermined	Undetermined	Undetermined	Undetermined
PII	MIMAT0004812	hsa-miR-548d-5p	Undetermined	Undetermined	Undetermined	Undetermined	Undetermined	Undetermined	Undetermined	Undetermined	Undetermined	Undetermined	Undetermined	Undetermined	33.76662	Undetermined	Undetermined	Undetermined	34.95648	Undetermined	Undetermined	Undetermined	36.579983	Undetermined	Undetermined	Undetermined	39.529366	Undetermined	Undetermined	Undetermined	Undetermined	Undetermined	Undetermined	Undetermined	Undetermined	Undetermined	Undetermined	Undetermined	Undetermined	Undetermined	Undetermined	Undetermined	Undetermined	Undetermined	Undetermined	Undetermined	Undetermined	Undetermined	Undetermined
PII	MIMAT0004506	hsa-miR-33a-3p	Undetermined	Undetermined	Undetermined	Undetermined	Undetermined	Undetermined	Undetermined	Undetermined	Undetermined	Undetermined	Undetermined	Undetermined	Undetermined	Undetermined	Undetermined	Undetermined	35.421993	Undetermined	Undetermined	Undetermined	Undetermined	Undetermined	Undetermined	Undetermined	Undetermined	Undetermined	Undetermined	Undetermined	Undetermined	Undetermined	Undetermined	Undetermined	Undetermined	Undetermined	Undetermined	Undetermined	Undetermined	37.736057	Undetermined	Undetermined	Undetermined	Undetermined	Undetermined	Undetermined	Undetermined	Undetermined	Undetermined
PII	MIMAT0005949	hsa-miR-664a-3p	Undetermined	Undetermined	Undetermined	Undetermined	Undetermined	Undetermined	39.721397	37.6568	Undetermined	Undetermined	Undetermined	38.172215	Undetermined	Undetermined	Undetermined	37.516323	32.486156	Undetermined	35.284233	Undetermined	Undetermined	Undetermined	39.721397	37.947277	Undetermined	Undetermined	Undetermined	39.89502	37.564465	36.37619	36.47903	Undetermined	34.46012	Undetermined	35.237976	Undetermined	36.82531	35.104874	35.391895	Undetermined	36.485943	Undetermined	Undetermined	37.524605	Undetermined	37.280956	Undetermined
PII	#N/A	UniSp3 IPC	18.146421	18.181015	18.187828	18.35188	18.627773	18.642706	18.621904	17.808006	18.692753	18.00953	17.98806	17.846294	18.453072	18.331251	17.797995	18.251604	18.044724	18.569387	18.039368	17.91295	17.885141	18.119066	18.621904	18.313347	18.680073	17.999294	18.823732	18.959482	18.251501	18.694983	18.158281	17.874662	18.171938	18.262821	18.276688	18.788904	18.215654	18.166422	17.904575	18.67618	18.307701	18.11803	18.147013	18.252855	18.428202	18.644857	18.162067
PII	#N/A	UniSp3 IPC	18.816662	18.562004	18.56302	18.57197	18.605577	18.567965	18.564852	18.53236	18.473541	17.902914	18.636383	18.456238	18.445686	18.823347	18.513975	18.583588	18.7267	18.429836	18.700237	18.812822	18.487822	18.352615	18.564852	18.520845	18.652437	18.683401	18.48409	18.917713	18.525429	18.525667	18.446232	18.584896	18.701242	18.686052	18.640089	18.529491	18.708942	18.618956	18.635834	18.43721	18.758686	18.63357	18.577099	18.62389	18.665966	18.550714	18.54415
PII	MIMAT0004690	hsa-miR-379-3p	Undetermined	36.820786	Undetermined	Undetermined	Undetermined	Undetermined	Undetermined	Undetermined	Undetermined	Undetermined	Undetermined	Undetermined	34.640266	Undetermined	Undetermined	Undetermined	Undetermined	Undetermined	Undetermined	Undetermined	36.8393	Undetermined	Undetermined	Undetermined	Undetermined	Undetermined	Undetermined	Undetermined	Undetermined	Undetermined	35.204475	Undetermined	36.567436	Undetermined	Undetermined	36.730335	Undetermined	Undetermined	37.567757	Undetermined	Undetermined	Undetermined	Undetermined	Undetermined	Undetermined	Undetermined	Undetermined
PII	MIMAT0004793	hsa-miR-556-3p	Undetermined	Undetermined	Undetermined	Undetermined	Undetermined	Undetermined	Undetermined	Undetermined	Undetermined	Undetermined	Undetermined	Undetermined	Undetermined	Undetermined	Undetermined	35.91055	Undetermined	Undetermined	Undetermined	Undetermined	Undetermined	Undetermined	Undetermined	Undetermined	Undetermined	Undetermined	Undetermined	Undetermined	38.6316	Undetermined	Undetermined	Undetermined	35.067497	Undetermined	Undetermined	Undetermined	Undetermined	Undetermined	Undetermined	Undetermined	Undetermined	Undetermined	Undetermined	Undetermined	Undetermined	Undetermined	Undetermined
PII	MIMAT0003282	hsa-miR-614	Undetermined	Undetermined	Undetermined	Undetermined	Undetermined	Undetermined	Undetermined	Undetermined	Undetermined	Undetermined	Undetermined	Undetermined	Undetermined	Undetermined	Undetermined	Undetermined	Undetermined	Undetermined	Undetermined	49.909092	Undetermined	Undetermined	Undetermined	Undetermined	Undetermined	Undetermined	Undetermined	Undetermined	Undetermined	Undetermined	Undetermined	Undetermined	Undetermined	Undetermined	Undetermined	Undetermined	Undetermined	Undetermined	Undetermined	Undetermined	Undetermined	Undetermined	Undetermined	Undetermined	Undetermined	Undetermined	Undetermined
PII	MIMAT0003284	hsa-miR-616-5p	Undetermined	Undetermined	Undetermined	Undetermined	Undetermined	Undetermined	Undetermined	Undetermined	Undetermined	Undetermined	Undetermined	Undetermined	Undetermined	Undetermined	Undetermined	Undetermined	Undetermined	Undetermined	39.708668	Undetermined	Undetermined	Undetermined	Undetermined	35.44624	Undetermined	Undetermined	Undetermined	Undetermined	Undetermined	Undetermined	Undetermined	Undetermined	35.693928	Undetermined	Undetermined	Undetermined	Undetermined	Undetermined	Undetermined	Undetermined	Undetermined	Undetermined	Undetermined	Undetermined	Undetermined	Undetermined	Undetermined
PII	MIMAT0004509	hsa-miR-93-3p	39.427814	Undetermined	34.55852	34.04016	33.51237	Undetermined	33.417046	34.468613	31.750193	32.905594	34.743553	41.800373	29.67593	Undetermined	34.533897	Undetermined	29.539888	32.421303	Undetermined	34.467983	33.492504	36.92715	33.417046	32.92018	32.59809	33.69616	34.041164	30.947947	33.067425	34.739494	31.631916	33.50896	Undetermined	32.269073	30.960783	32.5281	28.865086	32.590973	32.182777	33.42651	Undetermined	32.525967	34.624912	Undetermined	34.443844	34.74726	34.823856
PII	MIMAT0009447	hsa-miR-1972	33.85148	36.93239	33.7363	33.76923	36.845787	34.49774	33.789715	33.894424	33.879993	38.463108	35.696804	34.837234	35.38842	35.496933	34.729073	32.67518	33.57766	Undetermined	35.99886	33.8637	34.812458	34.046143	33.789715	33.804386	34.819912	33.908028	32.510937	34.66652	35.488552	31.780775	35.422264	35.01083	34.51328	33.6171	35.714306	33.672646	33.793564	34.462833	34.981926	34.838562	34.00111	36.963184	33.739525	35.750008	33.950775	34.703045	34.4244
PII	MIMAT0004805	hsa-miR-616-3p	Undetermined	Undetermined	Undetermined	Undetermined	Undetermined	Undetermined	Undetermined	42.513096	Undetermined	Undetermined	Undetermined	Undetermined	37.751984	Undetermined	Undetermined	Undetermined	Undetermined	Undetermined	Undetermined	Undetermined	Undetermined	Undetermined	Undetermined	Undetermined	Undetermined	Undetermined	Undetermined	Undetermined	Undetermined	Undetermined	Undetermined	Undetermined	Undetermined	Undetermined	Undetermined	Undetermined	Undetermined	34.244137	Undetermined	Undetermined	Undetermined	Undetermined	Undetermined	Undetermined	Undetermined	Undetermined	Undetermined
PII	MIMAT0000721	hsa-miR-369-3p	35.382626	Undetermined	37.28171	37.332523	Undetermined	Undetermined	38.521133	34.349773	33.688038	36.378845	Undetermined	36.03949	33.231567	Undetermined	38.39983	34.926613	34.08711	34.631226	35.17792	35.811172	33.843765	33.083374	38.521133	38.28737	40.466866	Undetermined	33.904076	34.72051	36.117428	Undetermined	31.993385	35.110226	Undetermined	34.22554	38.53543	36.984932	33.638973	33.547398	34.666645	39.506645	40.110447	Undetermined	Undetermined	Undetermined	Undetermined	Undetermined	34.536434
PII	MIMAT0010133	hsa-miR-2110	35.491875	35.455853	35.747803	39.737877	35.01084	37.131824	36.486465	35.694332	35.881264	37.56713	37.55308	36.747696	31.936096	35.71855	Undetermined	35.7366	30.757538	33.536137	32.881123	35.892204	35.676563	34.559	36.486465	32.927685	33.563263	35.80036	33.909416	32.550854	32.871273	Undetermined	32.87478	36.875725	34.85928	34.37415	32.968006	Undetermined	30.68252	34.372234	Undetermined	36.993767	37.8639	34.925648	38.086666	Undetermined	37.51085	35.820465	34.507294
PII	MIMAT0003251	hsa-miR-548a-3p	34.779636	38.378128	37.96943	Undetermined	35.69001	Undetermined	Undetermined	Undetermined	34.03093	33.656147	34.073467	Undetermined	32.502865	39.086754	Undetermined	35.450386	31.706203	32.624958	35.77629	Undetermined	35.752464	35.04074	Undetermined	33.679176	34.95126	34.88775	Undetermined	Undetermined	Undetermined	37.30887	33.94764	33.88885	Undetermined	34.449932	Undetermined	Undetermined	35.54306	34.23664	32.85575	Undetermined	Undetermined	Undetermined	39.330017	Undetermined	39.821075	35.37298	Undetermined
PII	MIMAT0003304	hsa-miR-634	Undetermined	Undetermined	Undetermined	Undetermined	Undetermined	Undetermined	Undetermined	Undetermined	Undetermined	Undetermined	Undetermined	Undetermined	Undetermined	Undetermined	Undetermined	Undetermined	Undetermined	Undetermined	Undetermined	Undetermined	Undetermined	Undetermined	Undetermined	Undetermined	Undetermined	Undetermined	Undetermined	Undetermined	Undetermined	Undetermined	Undetermined	Undetermined	Undetermined	Undetermined	Undetermined	Undetermined	Undetermined	Undetermined	Undetermined	Undetermined	Undetermined	Undetermined	Undetermined	Undetermined	Undetermined	Undetermined	Undetermined
PII	MIMAT0005793	hsa-miR-320c	30.311005	30.824314	30.913807	30.722086	31.48802	31.992313	30.398748	30.585033	29.39923	29.848177	32.302296	31.873243	28.395483	33.383804	30.26319	29.979095	27.579597	28.440619	29.681143	30.174826	29.214674	29.344978	30.398748	29.113592	30.246471	31.239714	29.376911	33.555386	29.710863	31.841375	28.414486	31.124659	29.853226	30.26974	29.079838	30.487276	27.277908	29.579826	30.511034	29.384356	31.346489	29.586351	31.534683	35.604782	32.303524	32.25729	Undetermined
[truncated: 100 more rows]
[truncated: 79 more columns]
